# Supplementary material for: Polyoxometalate-based homochiral metal-organic frameworks for tandem asymmetric transformation of cyclic carbonates from olefins
Source: Nat Commun. 2015 Dec 18;6:10007. doi: 10.1038/ncomms10007 (PMC4703842; doi:10.1038/ncomms10007)
Supplement: Supplementary Data 1 — Crystal data of complex Zn-PYI1-L [file ncomms10007-s2.cif]

 
data_sad-last 
  
_audit_creation_method            SHELXL-97 
_chemical_name_systematic 
; 
 ? 
; 
_chemical_name_common             ? 
_chemical_melting_point           ? 
_chemical_formula_moiety          ? 
_chemical_formula_sum 
 'C40 H54 N14 O41 W12 Zn3' 
_chemical_formula_weight          3789.28 
  
loop_ 
 _atom_type_symbol 
 _atom_type_description 
 _atom_type_scat_dispersion_real 
 _atom_type_scat_dispersion_imag 
 _atom_type_scat_source 
 'C'  'C'   0.0033   0.0016 
 'International Tables Vol C Tables 4.2.6.8 and 6.1.1.4' 
 'H'  'H'   0.0000   0.0000 
 'International Tables Vol C Tables 4.2.6.8 and 6.1.1.4' 
 'N'  'N'   0.0061   0.0033 
 'International Tables Vol C Tables 4.2.6.8 and 6.1.1.4' 
 'O'  'O'   0.0106   0.0060 
 'International Tables Vol C Tables 4.2.6.8 and 6.1.1.4' 
 'Zn'  'Zn'   0.2839   1.4301 
 'International Tables Vol C Tables 4.2.6.8 and 6.1.1.4' 
 'W'  'W'  -0.8490   6.8722 
 'International Tables Vol C Tables 4.2.6.8 and 6.1.1.4' 
  
_symmetry_cell_setting            Monoclinic 
_symmetry_space_group_name_H-M    P2(1) 
  
loop_ 
 _symmetry_equiv_pos_as_xyz 
 'x, y, z' 
 '-x, y+1/2, -z' 
  
_cell_length_a                    15.0880(4) 
_cell_length_b                    13.2353(3) 
_cell_length_c                    18.0221(5) 
_cell_angle_alpha                 90.00 
_cell_angle_beta                  94.414(2) 
_cell_angle_gamma                 90.00 
_cell_volume                      3588.23(16) 
_cell_formula_units_Z             2 
_cell_measurement_temperature     296(2) 
_cell_measurement_reflns_used     5798 
_cell_measurement_theta_min       2.71 
_cell_measurement_theta_max       30.45 
  
_exptl_crystal_description        rod 
_exptl_crystal_colour             yellow 
_exptl_crystal_size_max           0.28 
_exptl_crystal_size_mid           0.23 
_exptl_crystal_size_min           0.20 
_exptl_crystal_density_meas       ? 
_exptl_crystal_density_diffrn     3.507 
_exptl_crystal_density_method     'not measured' 
_exptl_crystal_F_000              3396 
_exptl_absorpt_coefficient_mu     20.226 
_exptl_absorpt_correction_type    empirical 
_exptl_absorpt_correction_T_min   0.0021 
_exptl_absorpt_correction_T_max   0.0285 
_exptl_absorpt_process_details    SADABS 
  
_exptl_special_details 
; 
 ? 
; 
  
_diffrn_ambient_temperature       296(2) 
_diffrn_radiation_wavelength      0.71073 
_diffrn_radiation_type            MoK\a 
_diffrn_radiation_source          'fine-focus sealed tube' 
_diffrn_radiation_monochromator   graphite 
_diffrn_measurement_device_type   'CCD area detector' 
_diffrn_measurement_method        'phi and omega scans' 
_diffrn_detector_area_resol_mean  ? 
_diffrn_reflns_number             19314 
_diffrn_reflns_av_R_equivalents   0.0834 
_diffrn_reflns_av_sigmaI/netI     0.0876 
_diffrn_reflns_limit_h_min        -19 
_diffrn_reflns_limit_h_max        15 
_diffrn_reflns_limit_k_min        -17 
_diffrn_reflns_limit_k_max        17 
_diffrn_reflns_limit_l_min        -23 
_diffrn_reflns_limit_l_max        23 
_diffrn_reflns_theta_min          2.05 
_diffrn_reflns_theta_max          27.50 
_reflns_number_total              13673 
_reflns_number_gt                 11753 
_reflns_threshold_expression      >2sigma(I) 
  
_computing_data_collection        'Bruker SMART' 
_computing_cell_refinement        'Bruker SMART' 
_computing_data_reduction         'Bruker SAINT' 
_computing_structure_solution     'SHELXS-97 (Sheldrick, 2008)' 
_computing_structure_refinement   'SHELXL-97 (Sheldrick, 2008)' 
_computing_molecular_graphics     'Bruker SHELXTL' 
_computing_publication_material   'Bruker SHELXTL' 
  
_refine_special_details 
; 
 Refinement of F^2^ against ALL reflections.  The weighted R-factor wR and 
 goodness of fit S are based on F^2^, conventional R-factors R are based 
 on F, with F set to zero for negative F^2^. The threshold expression of 
 F^2^ > 2sigma(F^2^) is used only for calculating R-factors(gt) etc. and is 
 not relevant to the choice of reflections for refinement.  R-factors based 
 on F^2^ are statistically about twice as large as those based on F, and R- 
 factors based on ALL data will be even larger. 
; 
  
_refine_ls_structure_factor_coef  Fsqd 
_refine_ls_matrix_type            full 
_refine_ls_weighting_scheme       calc 
_refine_ls_weighting_details 
 'calc w=1/[\s^2^(Fo^2^)+(0.0753P)^2^+0.0000P] where P=(Fo^2^+2Fc^2^)/3' 
_atom_sites_solution_primary      direct 
_atom_sites_solution_secondary    difmap 
_atom_sites_solution_hydrogens    geom 
_refine_ls_hydrogen_treatment     mixed 
_refine_ls_extinction_method      none 
_refine_ls_extinction_coef        ? 
_refine_ls_abs_structure_details 
 'Flack H D (1983), Acta Cryst. A39, 876-881' 
_refine_ls_abs_structure_Flack    0.008(17) 
_refine_ls_number_reflns          13673 
_refine_ls_number_parameters      983 
_refine_ls_number_restraints      208 
_refine_ls_R_factor_all           0.0662 
_refine_ls_R_factor_gt            0.0607 
_refine_ls_wR_factor_ref          0.1479 
_refine_ls_wR_factor_gt           0.1447 
_refine_ls_goodness_of_fit_ref    1.009 
_refine_ls_restrained_S_all       1.003 
_refine_ls_shift/su_max           0.001 
_refine_ls_shift/su_mean          0.000 
  
loop_ 
 _atom_site_label 
 _atom_site_type_symbol 
 _atom_site_fract_x 
 _atom_site_fract_y 
 _atom_site_fract_z 
 _atom_site_U_iso_or_equiv 
 _atom_site_adp_type 
 _atom_site_occupancy 
 _atom_site_symmetry_multiplicity 
 _atom_site_calc_flag 
 _atom_site_refinement_flags 
 _atom_site_disorder_assembly 
 _atom_site_disorder_group 
W1 W -0.20404(3) -0.05859(4) 0.08763(2) 0.04071(12) Uani 1 1 d . . . 
W2 W -0.37859(3) 0.01962(4) 0.16654(3) 0.04316(12) Uani 1 1 d . . . 
W3 W -0.17823(3) 0.08234(3) 0.23691(2) 0.03997(11) Uani 1 1 d . . . 
W4 W -0.43289(3) -0.09171(4) 0.34562(3) 0.04535(13) Uani 1 1 d . . . 
W5 W -0.23647(3) -0.02419(4) 0.41783(2) 0.04148(12) Uani 1 1 d . . . 
W6 W -0.30242(3) -0.25838(4) 0.42875(2) 0.04085(11) Uani 1 1 d . . . 
W7 W -0.03564(3) -0.11304(4) 0.33277(2) 0.03859(11) Uani 1 1 d . . . 
W8 W -0.10428(3) -0.35015(3) 0.33813(3) 0.03913(11) Uani 1 1 d . . . 
W9 W -0.05431(3) -0.24991(4) 0.18186(2) 0.03911(11) Uani 1 1 d . . . 
W10 W -0.27776(3) -0.32542(4) 0.09858(3) 0.04158(12) Uani 1 1 d . . . 
W11 W -0.33033(3) -0.41739(4) 0.25859(3) 0.04156(12) Uani 1 1 d . . . 
W12 W -0.45682(3) -0.24609(4) 0.17338(3) 0.04253(12) Uani 1 1 d . . . 
Zn1 Zn -0.24936(8) -0.17036(10) 0.25523(7) 0.0318(3) Uani 1 1 d . . . 
Zn2 Zn 0.39990(9) 0.05610(10) 0.43979(7) 0.0407(3) Uani 1 1 d . . . 
Zn3 Zn -0.09685(9) 0.10125(11) -0.05836(7) 0.0428(4) Uani 1 1 d . . . 
O1 O -0.1655(5) -0.0169(7) 0.0033(4) 0.052(2) Uani 1 1 d . . . 
O2 O -0.3151(5) 0.0145(6) 0.0741(4) 0.0421(4) Uani 1 1 d U . . 
O3 O -0.1486(5) 0.0621(6) 0.1373(4) 0.044(2) Uani 1 1 d . . . 
O4 O -0.1017(4) -0.1353(5) 0.1293(4) 0.0367(19) Uani 1 1 d . . . 
O5 O -0.2582(5) -0.1846(5) 0.0714(4) 0.0345(17) Uani 1 1 d U . . 
O6 O -0.2511(5) -0.0554(6) 0.1959(4) 0.042(2) Uani 1 1 d . . . 
O7 O -0.4636(6) 0.0987(6) 0.1300(5) 0.059(3) Uani 1 1 d . . . 
O8 O -0.2977(6) 0.1281(6) 0.2037(5) 0.056(3) Uani 1 1 d . . . 
O9 O -0.4092(5) -0.0042(6) 0.2668(4) 0.0401(4) Uani 1 1 d U . . 
O10 O -0.4261(5) -0.1124(5) 0.1446(4) 0.0353(4) Uani 1 1 d U . . 
O11 O -0.1308(6) 0.1972(6) 0.2535(5) 0.055(3) Uani 1 1 d . . . 
O12 O -0.2251(5) 0.0558(6) 0.3339(4) 0.0398(18) Uani 1 1 d U . . 
O13 O -0.0841(5) -0.0068(5) 0.2728(4) 0.0340(4) Uani 1 1 d U . . 
O14 O -0.5338(6) -0.0436(7) 0.3701(5) 0.056(3) Uani 1 1 d . . . 
O15 O -0.3595(5) 0.0030(6) 0.4118(3) 0.038(2) Uani 1 1 d . . . 
O16 O -0.4213(5) -0.1917(7) 0.4225(4) 0.049(2) Uani 1 1 d . . . 
O17 O -0.4669(5) -0.1870(6) 0.2700(4) 0.0385(19) Uani 1 1 d . . . 
O18 O -0.2971(5) -0.1417(6) 0.3458(4) 0.043(2) Uani 1 1 d . . . 
O19 O -0.2073(6) 0.0615(6) 0.4882(5) 0.056(3) Uani 1 1 d . . . 
O20 O -0.2570(5) -0.1427(6) 0.4834(4) 0.040(2) Uani 1 1 d . . . 
O21 O -0.1255(5) -0.0807(6) 0.4008(4) 0.0384(18) Uani 1 1 d U . . 
O22 O -0.3242(5) -0.3337(5) 0.5034(4) 0.0370(18) Uani 1 1 d . . . 
O23 O -0.1898(5) -0.2991(6) 0.4080(4) 0.045(2) Uani 1 1 d . . . 
O24 O -0.3455(4) -0.3426(5) 0.3467(4) 0.0316(17) Uani 1 1 d . . . 
O25 O 0.0557(5) -0.0576(7) 0.3793(5) 0.051(2) Uani 1 1 d . . . 
O26 O -0.0214(4) -0.2478(6) 0.3784(4) 0.0392(19) Uani 1 1 d . . . 
O27 O 0.0229(5) -0.1693(6) 0.2465(4) 0.0365(16) Uani 1 1 d U . . 
O28 O -0.1335(5) -0.2127(6) 0.2738(4) 0.0373(17) Uani 1 1 d U . . 
O29 O -0.1568(5) -0.3197(6) 0.1395(5) 0.049(2) Uani 1 1 d . . . 
O30 O -0.0363(7) -0.3627(6) 0.2532(4) 0.054(3) Uani 1 1 d . . . 
O31 O -0.2052(4) -0.4128(6) 0.2862(4) 0.042(2) Uani 1 1 d . . . 
O32 O 0.0264(5) -0.2923(6) 0.1238(4) 0.044(2) Uani 1 1 d . . . 
O33 O -0.2721(6) -0.3865(6) 0.0144(4) 0.052(2) Uani 1 1 d . . . 
O34 O -0.4054(5) -0.2991(6) 0.0863(4) 0.044(2) Uani 1 1 d . . . 
O35 O -0.3136(5) -0.2697(5) 0.2034(4) 0.042(2) Uani 1 1 d . . . 
O36 O -0.3529(6) -0.5422(6) 0.2796(5) 0.052(2) Uani 1 1 d . . . 
O37 O -0.4479(5) -0.3771(6) 0.2207(4) 0.044(2) Uani 1 1 d . . . 
O38 O -0.2993(5) -0.4453(7) 0.1562(5) 0.056(3) Uani 1 1 d . . . 
O39 O -0.0572(6) -0.4471(6) 0.3866(5) 0.053(3) Uani 1 1 d . . . 
O40 O -0.5662(6) -0.2511(9) 0.1375(6) 0.072(3) Uani 1 1 d . . . 
C1 C 0.3465(9) 0.1000(13) 0.2747(8) 0.068(5) Uani 1 1 d . . . 
H1A H 0.4079 0.1022 0.2726 0.082 Uiso 1 1 calc R . . 
C2 C 0.2951(9) 0.1149(10) 0.2083(7) 0.053(4) Uani 1 1 d . . . 
C3 C 0.2021(8) 0.1102(9) 0.2147(7) 0.0474(4) Uani 1 1 d U . . 
C4 C 0.1699(9) 0.0929(13) 0.2837(8) 0.069(5) Uani 1 1 d . . . 
H4A H 0.1089 0.0895 0.2878 0.083 Uiso 1 1 calc R . . 
C5 C 0.2274(9) 0.0806(11) 0.3460(8) 0.058(4) Uani 1 1 d . . . 
H5A H 0.2046 0.0707 0.3919 0.070 Uiso 1 1 calc R . . 
C6 C 0.1369(8) 0.1187(9) 0.1458(7) 0.046(3) Uani 1 1 d U . . 
C7 C 0.1240(9) 0.2036(10) 0.1036(7) 0.056(4) Uani 1 1 d . . . 
H7A H 0.1587 0.2610 0.1125 0.067 Uiso 1 1 calc R . . 
C8 C 0.0530(9) 0.2003(11) 0.0435(8) 0.059(4) Uani 1 1 d . . . 
H8A H 0.0384 0.2581 0.0159 0.071 Uiso 1 1 calc R . . 
C9 C 0.0257(8) 0.0366(10) 0.0680(7) 0.048(3) Uani 1 1 d U . . 
H9A H -0.0068 -0.0216 0.0556 0.058 Uiso 1 1 calc R . . 
C10 C 0.0889(10) 0.0278(9) 0.1299(7) 0.057(4) Uani 1 1 d . . . 
H10A H 0.0980 -0.0313 0.1573 0.068 Uiso 1 1 calc R . . 
C11 C -0.1557(9) 0.0471(12) -0.2195(8) 0.060(4) Uani 1 1 d . . . 
H11A H -0.0957 0.0393 -0.2267 0.072 Uiso 1 1 calc R . . 
C12 C -0.2222(7) 0.0361(12) -0.2795(6) 0.080(5) Uani 1 1 d D . . 
C13 C -0.3058(9) 0.0379(10) -0.2781(7) 0.054(3) Uiso 1 1 d . A . 
C14 C -0.3234(7) 0.0559(11) -0.2131(6) 0.064(4) Uani 1 1 d D . . 
H14A H -0.3841 0.0623 -0.2087 0.076 Uiso 1 1 calc R . . 
C15 C -0.2760(8) 0.0684(11) -0.1480(6) 0.052(4) Uani 1 1 d . . . 
H15A H -0.3023 0.0760 -0.1033 0.062 Uiso 1 1 calc R . . 
C16 C -0.3656(8) 0.0360(8) -0.3442(7) 0.060(4) Uani 1 1 d DU . . 
C17 C -0.4148(8) 0.1207(9) -0.3655(7) 0.060(5) Uiso 0.667(11) 1 d PD A 1 
H17A H -0.4116 0.1808 -0.3388 0.072 Uiso 0.667(11) 1 calc PR A 1 
C18 C -0.4695(11) 0.1078(17) -0.4305(7) 0.066(6) Uiso 0.667(11) 1 d PDU A 1 
H18A H -0.4897 0.1695 -0.4498 0.079 Uiso 0.667(11) 1 calc PR A 1 
C19 C -0.4462(16) -0.0446(19) -0.4441(13) 0.072(6) Uiso 0.667(11) 1 d P A 1 
H19A H -0.4585 -0.1018 -0.4730 0.086 Uiso 0.667(11) 1 calc PR A 1 
C20 C -0.384(2) -0.058(2) -0.3874(16) 0.096(9) Uiso 0.667(11) 1 d PU A 1 
H20A H -0.3550 -0.1186 -0.3766 0.115 Uiso 0.667(11) 1 calc PR A 1 
C18' C -0.425(2) 0.109(3) -0.4672(19) 0.042(8) Uiso 0.333(11) 1 d P A 2 
H18B H -0.4164 0.1557 -0.5046 0.050 Uiso 0.333(11) 1 calc PR A 2 
C19' C -0.513(3) -0.006(3) -0.411(2) 0.058(10) Uiso 0.333(11) 1 d P A 2 
H19B H -0.5682 -0.0369 -0.4104 0.070 Uiso 0.333(11) 1 calc PR A 2 
C17' C -0.364(3) 0.094(3) -0.397(2) 0.049(8) Uiso 0.333(11) 1 d P A 2 
H17B H -0.3151 0.1380 -0.3933 0.058 Uiso 0.333(11) 1 calc PR A 2 
C20' C -0.452(2) -0.016(2) -0.3459(17) 0.034(7) Uiso 0.333(11) 1 d P A 2 
H20B H -0.4669 -0.0550 -0.3058 0.041 Uiso 0.333(11) 1 calc PR A 2 
C31 C 0.2618(8) -0.0547(9) 0.5257(6) 0.044(3) Uani 1 1 d . . . 
H31A H 0.2306 0.0043 0.5341 0.053 Uiso 1 1 calc R . . 
C32 C 0.3003(9) -0.2118(11) 0.5327(8) 0.059(3) Uani 1 1 d U . . 
H32A H 0.3018 -0.2804 0.5436 0.070 Uiso 1 1 calc R . . 
C33 C 0.3553(10) -0.1586(11) 0.4906(8) 0.062(3) Uani 1 1 d U . . 
H33A H 0.4044 -0.1847 0.4689 0.074 Uiso 1 1 calc R . . 
C34 C 0.1718(10) -0.1679(13) 0.6008(8) 0.071(5) Uani 1 1 d . . . 
H34A H 0.1646 -0.1152 0.6373 0.086 Uiso 1 1 calc R . . 
H34B H 0.1848 -0.2309 0.6269 0.086 Uiso 1 1 calc R . . 
C35 C 0.0840(9) -0.1786(11) 0.5470(7) 0.055(3) Uani 1 1 d U . . 
H35A H 0.0785 -0.1240 0.5103 0.066 Uiso 1 1 calc R . . 
C36 C -0.0446(11) -0.2705(12) 0.5729(9) 0.075(3) Uani 1 1 d U . . 
H36A H -0.0860 -0.2559 0.5305 0.090 Uiso 1 1 calc R . . 
H36B H -0.0776 -0.2973 0.6127 0.090 Uiso 1 1 calc R . . 
C37 C 0.0259(12) -0.3474(12) 0.5514(9) 0.080(4) Uani 1 1 d U . . 
H37A H 0.0598 -0.3751 0.5947 0.096 Uiso 1 1 calc R . . 
H37B H 0.0001 -0.4018 0.5209 0.096 Uiso 1 1 calc R . . 
N9 N 0.0770(6) -0.2809(8) 0.5106(5) 0.051(3) Uani 1 1 d . . . 
H38A H 0.0515 -0.2745 0.4640 0.061 Uiso 1 1 calc R . . 
H38B H 0.1318 -0.3067 0.5077 0.061 Uiso 1 1 calc R . . 
C41 C -0.2351(8) 0.2203(11) 0.0234(8) 0.059(4) Uani 1 1 d . . . 
H41A H -0.2549 0.1617 0.0453 0.070 Uiso 1 1 calc R . . 
C42 C -0.2226(12) 0.3739(12) -0.0042(11) 0.099(6) Uani 1 1 d . . . 
H42A H -0.2325 0.4431 -0.0081 0.119 Uiso 1 1 calc R . . 
C43 C -0.1655(13) 0.3246(15) -0.0353(11) 0.089(4) Uani 1 1 d U . . 
H43A H -0.1229 0.3525 -0.0639 0.107 Uiso 1 1 calc R . . 
C44 C -0.3432(9) 0.3218(11) 0.0802(8) 0.058(3) Uani 1 1 d U . . 
H44A H -0.3326 0.3807 0.1117 0.069 Uiso 1 1 calc R . . 
H44B H -0.3506 0.2639 0.1122 0.069 Uiso 1 1 calc R . . 
C45 C -0.4300(9) 0.3378(11) 0.0286(10) 0.067(5) Uani 1 1 d . . . 
H45A H -0.4161 0.3102 -0.0196 0.080 Uiso 1 1 calc R . . 
C46 C -0.5647(15) 0.3641(16) 0.0873(13) 0.105(3) Uani 1 1 d U . . 
H46A H -0.6242 0.3638 0.0628 0.126 Uiso 1 1 calc R . . 
H46B H -0.5680 0.3521 0.1401 0.126 Uiso 1 1 calc R . . 
C47 C -0.5147(14) 0.4651(16) 0.0726(11) 0.099(3) Uani 1 1 d U . . 
H47A H -0.5561 0.5175 0.0552 0.119 Uiso 1 1 calc R . . 
H47B H -0.4810 0.4883 0.1174 0.119 Uiso 1 1 calc R . . 
C48 C -0.4539(13) 0.4378(15) 0.0136(11) 0.093(3) Uani 1 1 d U . . 
H48A H -0.4843 0.4440 -0.0356 0.111 Uiso 1 1 calc R . . 
H48B H -0.4019 0.4812 0.0165 0.111 Uiso 1 1 calc R . . 
C52 C 0.0415(9) -0.0503(10) -0.1328(8) 0.055(4) Uani 1 1 d . . . 
N1 N 0.3161(8) 0.0827(9) 0.3418(5) 0.053(3) Uani 1 1 d . . . 
N2 N 0.0078(6) 0.1115(7) 0.0280(5) 0.044(3) Uani 1 1 d . . . 
N3 N 0.3332(9) 0.1193(11) 0.1417(7) 0.086(4) Uani 1 1 d U . . 
H3A H 0.3897 0.1128 0.1406 0.103 Uiso 1 1 calc R . . 
H3B H 0.3005 0.1286 0.1011 0.103 Uiso 1 1 calc R . . 
N4 N -0.1829(6) 0.0690(8) -0.1521(5) 0.045(2) Uani 1 1 d U . . 
N5 N -0.4963(7) 0.0423(8) -0.4667(5) 0.050(3) Uani 1 1 d U . . 
N6 N -0.1726(9) 0.0075(12) -0.3455(8) 0.093(5) Uani 1 1 d . . . 
H6A H -0.2013 -0.0095 -0.3867 0.111 Uiso 1 1 calc R . . 
H6B H -0.1154 0.0082 -0.3421 0.111 Uiso 1 1 calc R . . 
N7 N 0.3259(7) -0.0586(8) 0.4852(5) 0.049(3) Uani 1 1 d . . . 
N8 N 0.2434(6) -0.1422(8) 0.5547(6) 0.050(3) Uani 1 1 d . . . 
C38 C 0.0023(9) -0.1806(11) 0.5972(8) 0.062(2) Uani 1 1 d U . . 
H9B H 0.0222 -0.1844 0.6496 0.074 Uiso 1 1 calc R . . 
H9C H -0.0347 -0.1211 0.5887 0.074 Uiso 1 1 calc R . . 
N10 N -0.1751(7) 0.2163(8) -0.0204(6) 0.050(2) Uani 1 1 d U . . 
N11 N -0.2689(7) 0.3057(8) 0.0377(7) 0.055(3) Uani 1 1 d . . . 
N12 N -0.4991(11) 0.2797(13) 0.0494(9) 0.101(3) Uani 1 1 d U . . 
H12A H -0.4800 0.2324 0.0828 0.121 Uiso 1 1 calc R . . 
H12B H -0.5276 0.2492 0.0098 0.121 Uiso 1 1 calc R . . 
N13 N -0.0083(9) -0.0212(11) -0.0986(6) 0.076(4) Uani 1 1 d . . . 
O1W O 0.4858(9) 0.1787(11) 0.4037(7) 0.109(4) Uani 1 1 d U . . 
H1WB H 0.5051 0.1645 0.3618 0.164 Uiso 1 1 d R . . 
H1WC H 0.4552 0.2326 0.3998 0.164 Uiso 1 1 d R . . 
N61 N 0.1902(10) -0.2440(17) 0.3782(11) 0.129(6) Uani 1 1 d U . . 
C51 C 0.1014(10) -0.0913(12) -0.1830(11) 0.092(6) Uani 1 1 d . . . 
H51A H 0.1532 -0.1174 -0.1552 0.139 Uiso 1 1 calc R . . 
H51B H 0.1187 -0.0392 -0.2161 0.139 Uiso 1 1 calc R . . 
H51C H 0.0724 -0.1449 -0.2115 0.139 Uiso 1 1 calc R . . 
C61 C 0.2595(17) -0.162(2) 0.2541(15) 0.133(7) Uani 1 1 d U . . 
H61A H 0.2720 -0.2152 0.2201 0.200 Uiso 1 1 calc R . . 
H61B H 0.3128 -0.1243 0.2669 0.200 Uiso 1 1 calc R . . 
H61C H 0.2150 -0.1180 0.2310 0.200 Uiso 1 1 calc R . . 
C62 C 0.2241(13) -0.2102(19) 0.3279(16) 0.129(6) Uani 1 1 d U . . 
  
loop_ 
 _atom_site_aniso_label 
 _atom_site_aniso_U_11 
 _atom_site_aniso_U_22 
 _atom_site_aniso_U_33 
 _atom_site_aniso_U_23 
 _atom_site_aniso_U_13 
 _atom_site_aniso_U_12 
W1 0.0409(2) 0.0472(2) 0.0349(2) 0.00552(19) 0.00811(18) -0.00103(19) 
W2 0.0366(2) 0.0482(2) 0.0452(2) 0.0065(2) 0.00684(19) 0.00910(19) 
W3 0.0430(2) 0.0385(2) 0.0385(2) -0.00007(19) 0.00388(18) -0.00348(19) 
W4 0.0340(2) 0.0556(3) 0.0478(2) 0.0029(2) 0.01195(19) 0.0108(2) 
W5 0.0472(2) 0.0413(2) 0.0365(2) -0.00439(19) 0.00687(19) -0.0041(2) 
W6 0.0395(2) 0.0465(2) 0.03749(19) 0.0086(2) 0.00874(17) -0.0001(2) 
W7 0.0327(2) 0.0422(2) 0.0405(2) -0.00084(19) 0.00101(18) -0.00306(18) 
W8 0.0353(2) 0.0413(2) 0.0410(2) 0.00508(19) 0.00450(18) 0.00420(18) 
W9 0.02978(19) 0.0489(2) 0.0396(2) -0.0002(2) 0.00935(17) 0.00376(19) 
W10 0.0412(2) 0.0446(2) 0.0391(2) -0.00604(19) 0.00410(19) -0.00283(19) 
W11 0.0413(2) 0.0407(2) 0.0428(2) 0.0007(2) 0.00359(19) -0.00673(19) 
W12 0.0309(2) 0.0497(2) 0.0470(2) 0.0008(2) 0.00352(18) -0.0007(2) 
Zn1 0.0277(5) 0.0365(5) 0.0322(5) 0.0015(4) 0.0079(4) 0.0003(4) 
Zn2 0.0374(6) 0.0465(7) 0.0390(6) -0.0022(6) 0.0074(5) 0.0006(5) 
Zn3 0.0327(6) 0.0557(8) 0.0404(6) -0.0010(6) 0.0046(5) 0.0006(6) 
O1 0.043(4) 0.069(5) 0.044(4) 0.029(4) 0.005(3) 0.011(4) 
O2 0.0420(6) 0.0426(6) 0.0419(7) -0.0002(5) 0.0037(5) 0.0001(5) 
O3 0.044(4) 0.061(5) 0.029(3) -0.011(3) 0.007(3) 0.002(4) 
O4 0.025(3) 0.036(3) 0.049(4) 0.014(3) 0.000(3) 0.008(3) 
O5 0.038(3) 0.028(3) 0.038(3) -0.001(3) 0.007(3) -0.005(3) 
O6 0.050(4) 0.046(4) 0.032(3) 0.010(3) 0.012(3) 0.016(3) 
O7 0.046(4) 0.053(5) 0.074(5) 0.022(4) -0.027(4) 0.006(4) 
O8 0.061(5) 0.041(4) 0.063(5) 0.005(4) -0.005(4) 0.011(4) 
O9 0.0401(6) 0.0404(6) 0.0400(7) 0.0004(5) 0.0037(5) 0.0000(5) 
O10 0.0351(6) 0.0352(6) 0.0357(7) 0.0001(5) 0.0028(5) -0.0001(5) 
O11 0.061(5) 0.034(4) 0.071(5) -0.006(4) 0.012(4) -0.013(4) 
O12 0.039(3) 0.045(3) 0.038(3) 0.006(3) 0.019(3) 0.003(3) 
O13 0.0338(6) 0.0340(6) 0.0342(7) 0.0001(5) 0.0027(5) 0.0003(5) 
O14 0.072(6) 0.053(5) 0.045(4) 0.005(4) 0.010(4) -0.002(4) 
O15 0.054(4) 0.041(4) 0.019(3) 0.006(3) 0.004(3) 0.005(3) 
O16 0.045(4) 0.065(5) 0.037(4) 0.007(4) 0.010(3) -0.013(4) 
O17 0.047(4) 0.042(4) 0.028(3) -0.009(3) 0.010(3) -0.009(3) 
O18 0.042(4) 0.061(5) 0.027(3) -0.001(3) 0.012(3) 0.003(4) 
O19 0.058(5) 0.051(4) 0.055(5) -0.022(4) -0.014(4) 0.013(4) 
O20 0.026(3) 0.059(5) 0.036(3) 0.011(3) 0.012(3) -0.004(3) 
O21 0.046(3) 0.043(3) 0.025(3) 0.007(3) -0.001(3) 0.010(3) 
O22 0.032(3) 0.032(3) 0.050(4) -0.009(3) 0.018(3) -0.007(3) 
O23 0.047(4) 0.045(4) 0.042(4) -0.002(3) 0.000(3) 0.022(3) 
O24 0.033(3) 0.030(3) 0.033(3) -0.003(3) 0.006(3) -0.002(3) 
O25 0.033(4) 0.058(5) 0.061(5) 0.005(4) -0.008(4) 0.000(4) 
O26 0.026(3) 0.042(4) 0.049(4) -0.003(4) -0.007(3) 0.002(3) 
O27 0.039(3) 0.041(3) 0.029(3) 0.002(2) 0.001(2) -0.002(2) 
O28 0.038(3) 0.043(3) 0.032(3) -0.003(3) 0.012(3) 0.007(3) 
O29 0.030(4) 0.048(4) 0.068(5) -0.012(4) -0.009(4) -0.003(3) 
O30 0.085(6) 0.052(5) 0.027(3) 0.001(3) 0.012(4) -0.008(4) 
O31 0.016(3) 0.047(4) 0.063(4) -0.018(4) 0.014(3) -0.004(3) 
O32 0.025(3) 0.068(5) 0.038(4) -0.015(3) 0.004(3) 0.018(3) 
O33 0.056(4) 0.056(5) 0.048(4) -0.003(4) 0.027(4) -0.029(4) 
O34 0.046(4) 0.057(5) 0.029(3) -0.010(3) 0.004(3) 0.007(4) 
O35 0.041(4) 0.038(4) 0.044(4) -0.014(3) -0.006(3) 0.007(3) 
O36 0.049(4) 0.031(4) 0.075(5) 0.007(4) 0.003(4) -0.009(3) 
O37 0.043(4) 0.040(4) 0.049(4) 0.011(3) 0.004(4) 0.007(3) 
O38 0.030(4) 0.078(6) 0.059(5) -0.020(4) -0.002(4) 0.002(4) 
O39 0.053(5) 0.042(4) 0.066(5) 0.002(4) 0.014(4) 0.000(4) 
O40 0.055(5) 0.078(6) 0.081(6) 0.012(6) -0.007(5) -0.019(5) 
C1 0.040(7) 0.106(12) 0.055(7) 0.008(8) -0.014(6) 0.000(7) 
C2 0.052(7) 0.057(7) 0.047(6) 0.009(6) -0.008(6) 0.007(6) 
C3 0.0473(6) 0.0474(7) 0.0473(7) 0.0001(5) 0.0035(5) 0.0000(5) 
C4 0.030(6) 0.100(11) 0.078(9) 0.005(9) 0.013(6) 0.006(7) 
C5 0.045(7) 0.075(9) 0.055(7) -0.007(7) 0.007(6) 0.005(7) 
C6 0.039(4) 0.053(4) 0.044(4) -0.005(4) 0.003(4) 0.005(4) 
C7 0.052(7) 0.057(7) 0.055(7) 0.001(6) -0.009(6) 0.003(6) 
C8 0.056(8) 0.062(8) 0.059(7) 0.005(7) 0.004(6) -0.012(6) 
C9 0.044(4) 0.050(4) 0.051(4) 0.001(4) 0.010(4) -0.002(4) 
C10 0.075(9) 0.039(6) 0.057(7) 0.005(6) 0.006(7) 0.012(6) 
C11 0.037(6) 0.086(10) 0.058(7) 0.006(7) 0.013(6) -0.001(6) 
C12 0.109(11) 0.083(10) 0.041(6) 0.000(7) -0.035(7) -0.031(9) 
C14 0.053(7) 0.070(8) 0.064(8) 0.001(7) -0.025(6) -0.007(7) 
C15 0.033(5) 0.087(9) 0.037(5) 0.005(6) 0.009(5) -0.002(6) 
C16 0.061(8) 0.069(8) 0.051(7) -0.005(7) 0.013(6) 0.006(7) 
C31 0.045(6) 0.038(5) 0.051(6) -0.004(5) 0.011(5) -0.008(5) 
C32 0.056(5) 0.050(5) 0.071(5) 0.003(4) 0.012(4) 0.005(4) 
C33 0.061(5) 0.058(5) 0.066(5) -0.002(4) 0.007(4) 0.004(4) 
C34 0.080(9) 0.087(10) 0.048(7) 0.010(7) 0.010(7) -0.028(8) 
C35 0.047(6) 0.065(6) 0.053(6) 0.003(5) -0.005(5) -0.005(5) 
C36 0.086(6) 0.073(6) 0.069(6) 0.018(5) 0.014(5) -0.002(6) 
C37 0.105(8) 0.065(7) 0.071(7) 0.017(6) 0.011(7) 0.007(7) 
N9 0.041(5) 0.075(7) 0.035(4) 0.002(5) -0.008(4) 0.027(5) 
C41 0.030(5) 0.068(8) 0.080(8) 0.018(7) 0.019(6) -0.003(5) 
C42 0.114(11) 0.039(7) 0.154(14) 0.014(9) 0.077(10) 0.027(7) 
C43 0.090(6) 0.089(6) 0.091(6) 0.005(5) 0.017(5) 0.004(5) 
C44 0.053(5) 0.061(5) 0.061(5) 0.002(4) 0.015(4) 0.001(4) 
C45 0.050(7) 0.050(7) 0.100(11) -0.014(8) 0.005(8) -0.008(6) 
C46 0.103(5) 0.105(5) 0.106(5) -0.006(4) 0.008(4) -0.004(4) 
C47 0.099(5) 0.097(5) 0.101(5) -0.005(4) 0.004(4) -0.004(4) 
C48 0.090(5) 0.092(5) 0.093(5) 0.003(4) -0.003(4) -0.002(4) 
C52 0.049(7) 0.056(7) 0.061(7) -0.002(6) 0.012(6) -0.004(6) 
N1 0.065(6) 0.067(6) 0.027(4) -0.003(5) 0.004(4) 0.012(5) 
N2 0.038(5) 0.051(5) 0.043(5) 0.010(4) 0.000(4) 0.004(4) 
N3 0.063(7) 0.123(8) 0.070(7) 0.019(6) -0.004(6) -0.022(6) 
N4 0.044(4) 0.055(4) 0.037(3) 0.009(3) 0.013(3) -0.001(3) 
N5 0.054(6) 0.059(6) 0.035(5) 0.010(5) -0.004(4) -0.001(5) 
N6 0.055(7) 0.127(12) 0.092(9) -0.021(9) -0.019(7) 0.016(8) 
N7 0.044(5) 0.060(6) 0.043(5) 0.012(5) 0.002(4) 0.001(5) 
N8 0.015(4) 0.059(6) 0.074(7) 0.011(5) 0.002(4) 0.000(4) 
C38 0.059(4) 0.063(4) 0.063(4) 0.002(4) 0.005(4) 0.001(4) 
N10 0.045(4) 0.050(4) 0.054(4) 0.006(3) 0.005(3) 0.001(3) 
N11 0.034(5) 0.048(5) 0.086(7) -0.013(6) 0.014(5) 0.000(4) 
N12 0.100(5) 0.100(5) 0.102(5) 0.004(4) 0.000(4) -0.007(4) 
N13 0.082(8) 0.101(9) 0.048(6) 0.009(7) 0.014(6) 0.027(8) 
O1W 0.122(7) 0.111(7) 0.097(7) 0.017(6) 0.025(6) -0.047(6) 
N61 0.048(7) 0.183(13) 0.155(13) -0.009(13) 0.014(9) 0.031(9) 
C51 0.069(9) 0.058(8) 0.158(14) -0.025(9) 0.060(9) 0.004(7) 
C61 0.097(11) 0.137(13) 0.167(15) -0.046(12) 0.022(12) 0.033(10) 
C62 0.061(8) 0.152(11) 0.176(13) -0.046(11) 0.017(9) 0.045(9) 
  
_geom_special_details 
; 
 All esds (except the esd in the dihedral angle between two l.s. planes) 
 are estimated using the full covariance matrix.  The cell esds are taken 
 into account individually in the estimation of esds in distances, angles 
 and torsion angles; correlations between esds in cell parameters are only 
 used when they are defined by crystal symmetry.  An approximate (isotropic) 
 treatment of cell esds is used for estimating esds involving l.s. planes. 
; 
  
loop_ 
 _geom_bond_atom_site_label_1 
 _geom_bond_atom_site_label_2 
 _geom_bond_distance 
 _geom_bond_site_symmetry_2 
 _geom_bond_publ_flag 
W1 O1 1.758(8) . ? 
W1 O5 1.870(7) . ? 
W1 O2 1.934(8) . ? 
W1 O4 1.949(7) . ? 
W1 O3 1.984(8) . ? 
W1 O6 2.128(7) . ? 
W2 O7 1.745(8) . ? 
W2 O10 1.919(7) . ? 
W2 O9 1.926(7) . ? 
W2 O8 1.968(9) . ? 
W2 O2 1.986(8) . ? 
W2 O6 2.194(8) . ? 
W3 O11 1.697(8) . ? 
W3 O3 1.901(7) . ? 
W3 O13 1.920(7) . ? 
W3 O8 1.951(9) . ? 
W3 O12 1.967(7) . ? 
W3 O6 2.225(8) . ? 
W4 O14 1.738(10) . ? 
W4 O9 1.887(7) . ? 
W4 O17 1.898(7) . ? 
W4 O16 1.915(8) . ? 
W4 O15 2.004(7) . ? 
W4 O18 2.153(8) . ? 
W5 O19 1.733(8) . ? 
W5 O12 1.865(7) . ? 
W5 O21 1.880(8) . ? 
W5 O15 1.886(8) . ? 
W5 O20 2.002(7) . ? 
W5 O18 2.181(8) . ? 
W6 O22 1.726(7) . ? 
W6 O23 1.848(8) . ? 
W6 O20 1.919(8) . ? 
W6 O24 1.924(7) . ? 
W6 O16 1.995(8) . ? 
W6 O18 2.155(8) . ? 
W7 O25 1.721(8) . ? 
W7 O13 1.886(7) . ? 
W7 O21 1.945(7) . ? 
W7 O26 1.969(8) . ? 
W7 O27 1.990(7) . ? 
W7 O28 2.192(7) . ? 
W8 O39 1.679(9) . ? 
W8 O31 1.914(7) . ? 
W8 O30 1.913(8) . ? 
W8 O26 1.946(7) . ? 
W8 O23 1.990(8) . ? 
W8 O28 2.184(7) . ? 
W9 O32 1.758(7) . ? 
W9 O4 1.899(7) . ? 
W9 O29 1.908(8) . ? 
W9 O27 1.909(7) . ? 
W9 O30 1.976(8) . ? 
W9 O28 2.172(7) . ? 
W10 O33 1.727(8) . ? 
W10 O29 1.917(7) . ? 
W10 O38 1.937(10) . ? 
W10 O34 1.953(8) . ? 
W10 O5 1.955(7) . ? 
W10 O35 2.137(8) . ? 
W11 O36 1.735(8) . ? 
W11 O24 1.900(7) . ? 
W11 O31 1.916(7) . ? 
W11 O37 1.927(8) . ? 
W11 O38 1.974(9) . ? 
W11 O35 2.217(7) . ? 
W12 O40 1.727(9) . ? 
W12 O10 1.911(7) . ? 
W12 O17 1.925(7) . ? 
W12 O37 1.932(8) . ? 
W12 O34 1.935(7) . ? 
W12 O35 2.209(7) . ? 
Zn1 O28 1.842(7) . ? 
Zn1 O35 1.843(7) . ? 
Zn1 O6 1.859(7) . ? 
Zn1 O18 1.873(7) . ? 
Zn2 N7 2.088(11) . ? 
Zn2 N1 2.121(10) . ? 
Zn2 O14 2.125(9) 1_655 ? 
Zn2 O22 2.158(7) 2_556 ? 
Zn2 O1W 2.205(14) . ? 
Zn2 N5 2.218(10) 1_656 ? 
Zn3 N10 2.075(11) . ? 
Zn3 N4 2.094(9) . ? 
Zn3 N2 2.134(9) . ? 
Zn3 O32 2.168(8) 2 ? 
Zn3 O1 2.220(9) . ? 
Zn3 N13 2.255(14) . ? 
O14 Zn2 2.125(9) 1_455 ? 
O22 Zn2 2.158(7) 2_546 ? 
O32 Zn3 2.168(8) 2_545 ? 
C1 N1 1.346(17) . ? 
C1 C2 1.390(18) . ? 
C1 H1A 0.9300 . ? 
C2 N3 1.370(19) . ? 
C2 C3 1.418(18) . ? 
C3 C4 1.39(2) . ? 
C3 C6 1.527(17) . ? 
C4 C5 1.375(19) . ? 
C4 H4A 0.9300 . ? 
C5 N1 1.345(17) . ? 
C5 H5A 0.9300 . ? 
C6 C7 1.362(18) . ? 
C6 C10 1.422(18) . ? 
C7 C8 1.464(18) . ? 
C7 H7A 0.9300 . ? 
C8 N2 1.377(17) . ? 
C8 H8A 0.9300 . ? 
C9 N2 1.243(15) . ? 
C9 C10 1.415(18) . ? 
C9 H9A 0.9300 . ? 
C10 H10A 0.9300 . ? 
C11 N4 1.342(17) . ? 
C11 C12 1.425(17) . ? 
C11 H11A 0.9300 . ? 
C12 C13 1.264(17) . ? 
C12 N6 1.501(18) . ? 
C12 C14 2.028(13) . ? 
C13 C14 1.244(17) . ? 
C13 C16 1.438(18) . ? 
C14 C15 1.336(16) . ? 
C14 H14A 0.9300 . ? 
C15 N4 1.412(15) . ? 
C15 H15A 0.9300 . ? 
C16 C17' 1.23(4) . ? 
C16 C17 1.383(13) . ? 
C16 C20' 1.47(3) . ? 
C16 C20 1.48(3) . ? 
C17 C18 1.391(14) . ? 
C17 H17A 0.9300 . ? 
C18 N5 1.14(2) . ? 
C18 H18A 0.9300 . ? 
C19 C20 1.35(4) . ? 
C19 N5 1.42(3) . ? 
C19 H19A 0.9300 . ? 
C20 H20A 0.9300 . ? 
C18' N5 1.39(4) . ? 
C18' C17' 1.52(5) . ? 
C18' H18B 0.9300 . ? 
C19' N5 1.24(4) . ? 
C19' C20' 1.44(5) . ? 
C19' H19B 0.9300 . ? 
C17' H17B 0.9300 . ? 
C20' H20B 0.9300 . ? 
C31 N7 1.257(16) . ? 
C31 N8 1.310(16) . ? 
C31 H31A 0.9300 . ? 
C32 N8 1.339(17) . ? 
C32 C33 1.36(2) . ? 
C32 H32A 0.9300 . ? 
C33 N7 1.396(18) . ? 
C33 H33A 0.9300 . ? 
C34 N8 1.453(18) . ? 
C34 C35 1.587(19) . ? 
C34 H34A 0.9700 . ? 
C34 H34B 0.9700 . ? 
C35 N9 1.504(18) . ? 
C35 C38 1.58(2) . ? 
C35 H35A 0.9800 . ? 
C36 C38 1.44(2) . ? 
C36 C37 1.54(2) . ? 
C36 H36A 0.9700 . ? 
C36 H36B 0.9700 . ? 
C37 N9 1.41(2) . ? 
C37 H37A 0.9700 . ? 
C37 H37B 0.9700 . ? 
N9 H38A 0.9000 . ? 
N9 H38B 0.9000 . ? 
C41 N10 1.246(17) . ? 
C41 N11 1.275(18) . ? 
C41 H41A 0.9300 . ? 
C42 C43 1.25(3) . ? 
C42 N11 1.40(2) . ? 
C42 H42A 0.9300 . ? 
C43 N10 1.47(2) . ? 
C43 H43A 0.9300 . ? 
C44 N11 1.422(18) . ? 
C44 C45 1.56(2) . ? 
C44 H44A 0.9700 . ? 
C44 H44B 0.9700 . ? 
C45 N12 1.37(2) . ? 
C45 C48 1.39(2) . ? 
C45 H45A 0.9800 . ? 
C46 C47 1.57(3) . ? 
C46 N12 1.67(3) . ? 
C46 H46A 0.9700 . ? 
C46 H46B 0.9700 . ? 
C47 C48 1.50(3) . ? 
C47 H47A 0.9700 . ? 
C47 H47B 0.9700 . ? 
C48 H48A 0.9700 . ? 
C48 H48B 0.9700 . ? 
C52 N13 1.080(19) . ? 
C52 C51 1.43(2) . ? 
N3 H3A 0.8600 . ? 
N3 H3B 0.8600 . ? 
N5 Zn2 2.218(10) 1_454 ? 
N6 H6A 0.8600 . ? 
N6 H6B 0.8600 . ? 
C38 H9B 0.9700 . ? 
C38 H9C 0.9700 . ? 
N12 H12A 0.9000 . ? 
N12 H12B 0.9000 . ? 
O1W H1WB 0.8500 . ? 
O1W H1WC 0.8500 . ? 
N61 C62 1.16(3) . ? 
C51 H51A 0.9600 . ? 
C51 H51B 0.9600 . ? 
C51 H51C 0.9600 . ? 
C61 C62 1.60(4) . ? 
C61 H61A 0.9600 . ? 
C61 H61B 0.9600 . ? 
C61 H61C 0.9600 . ? 
  
loop_ 
 _geom_angle_atom_site_label_1 
 _geom_angle_atom_site_label_2 
 _geom_angle_atom_site_label_3 
 _geom_angle 
 _geom_angle_site_symmetry_1 
 _geom_angle_site_symmetry_3 
 _geom_angle_publ_flag 
O1 W1 O5 108.4(4) . . ? 
O1 W1 O2 94.3(4) . . ? 
O5 W1 O2 93.6(3) . . ? 
O1 W1 O4 101.0(3) . . ? 
O5 W1 O4 85.4(3) . . ? 
O2 W1 O4 164.2(3) . . ? 
O1 W1 O3 88.9(4) . . ? 
O5 W1 O3 162.2(3) . . ? 
O2 W1 O3 89.1(3) . . ? 
O4 W1 O3 87.2(3) . . ? 
O1 W1 O6 160.5(4) . . ? 
O5 W1 O6 89.3(3) . . ? 
O2 W1 O6 76.1(3) . . ? 
O4 W1 O6 88.1(3) . . ? 
O3 W1 O6 74.2(3) . . ? 
O7 W2 O10 102.5(3) . . ? 
O7 W2 O9 103.3(4) . . ? 
O10 W2 O9 86.1(3) . . ? 
O7 W2 O8 96.3(4) . . ? 
O10 W2 O8 161.2(3) . . ? 
O9 W2 O8 89.3(4) . . ? 
O7 W2 O2 95.3(4) . . ? 
O10 W2 O2 89.6(3) . . ? 
O9 W2 O2 161.4(3) . . ? 
O8 W2 O2 89.1(4) . . ? 
O7 W2 O6 165.6(4) . . ? 
O10 W2 O6 86.8(3) . . ? 
O9 W2 O6 88.2(3) . . ? 
O8 W2 O6 74.8(3) . . ? 
O2 W2 O6 73.5(3) . . ? 
O11 W3 O3 99.5(4) . . ? 
O11 W3 O13 101.5(4) . . ? 
O3 W3 O13 90.6(3) . . ? 
O11 W3 O8 98.2(4) . . ? 
O3 W3 O8 91.9(4) . . ? 
O13 W3 O8 159.4(3) . . ? 
O11 W3 O12 100.4(4) . . ? 
O3 W3 O12 160.1(3) . . ? 
O13 W3 O12 84.2(3) . . ? 
O8 W3 O12 86.6(3) . . ? 
O11 W3 O6 169.5(4) . . ? 
O3 W3 O6 73.6(3) . . ? 
O13 W3 O6 86.7(3) . . ? 
O8 W3 O6 74.4(3) . . ? 
O12 W3 O6 86.9(3) . . ? 
O14 W4 O9 100.8(4) . . ? 
O14 W4 O17 103.4(4) . . ? 
O9 W4 O17 85.6(3) . . ? 
O14 W4 O16 95.9(4) . . ? 
O9 W4 O16 163.1(3) . . ? 
O17 W4 O16 93.7(3) . . ? 
O14 W4 O15 94.3(4) . . ? 
O9 W4 O15 86.4(3) . . ? 
O17 W4 O15 161.7(3) . . ? 
O16 W4 O15 89.2(3) . . ? 
O14 W4 O18 164.6(3) . . ? 
O9 W4 O18 87.4(3) . . ? 
O17 W4 O18 90.1(3) . . ? 
O16 W4 O18 75.7(3) . . ? 
O15 W4 O18 73.1(3) . . ? 
O19 W5 O12 100.9(4) . . ? 
O19 W5 O21 101.6(4) . . ? 
O12 W5 O21 87.4(3) . . ? 
O19 W5 O15 96.3(4) . . ? 
O12 W5 O15 89.8(3) . . ? 
O21 W5 O15 162.1(3) . . ? 
O19 W5 O20 97.0(4) . . ? 
O12 W5 O20 162.1(3) . . ? 
O21 W5 O20 87.9(3) . . ? 
O15 W5 O20 89.3(3) . . ? 
O19 W5 O18 166.8(4) . . ? 
O12 W5 O18 89.0(3) . . ? 
O21 W5 O18 87.5(3) . . ? 
O15 W5 O18 74.7(3) . . ? 
O20 W5 O18 73.5(3) . . ? 
O22 W6 O23 102.8(3) . . ? 
O22 W6 O20 98.2(3) . . ? 
O23 W6 O20 92.2(3) . . ? 
O22 W6 O24 101.0(3) . . ? 
O23 W6 O24 86.4(3) . . ? 
O20 W6 O24 160.6(3) . . ? 
O22 W6 O16 94.3(3) . . ? 
O23 W6 O16 162.7(3) . . ? 
O20 W6 O16 87.7(3) . . ? 
O24 W6 O16 87.9(3) . . ? 
O22 W6 O18 166.9(3) . . ? 
O23 W6 O18 89.1(3) . . ? 
O20 W6 O18 75.7(3) . . ? 
O24 W6 O18 84.9(3) . . ? 
O16 W6 O18 74.1(3) . . ? 
O25 W7 O13 102.8(4) . . ? 
O25 W7 O21 99.8(4) . . ? 
O13 W7 O21 86.5(3) . . ? 
O25 W7 O26 97.2(3) . . ? 
O13 W7 O26 160.0(3) . . ? 
O21 W7 O26 89.7(3) . . ? 
O25 W7 O27 98.8(4) . . ? 
O13 W7 O27 90.4(3) . . ? 
O21 W7 O27 161.4(3) . . ? 
O26 W7 O27 86.9(3) . . ? 
O25 W7 O28 167.6(3) . . ? 
O13 W7 O28 87.3(3) . . ? 
O21 W7 O28 87.8(3) . . ? 
O26 W7 O28 72.9(3) . . ? 
O27 W7 O28 73.7(3) . . ? 
O39 W8 O31 102.2(4) . . ? 
O39 W8 O30 96.8(4) . . ? 
O31 W8 O30 91.5(4) . . ? 
O39 W8 O26 96.0(4) . . ? 
O31 W8 O26 161.5(3) . . ? 
O30 W8 O26 89.4(3) . . ? 
O39 W8 O23 101.5(4) . . ? 
O31 W8 O23 85.7(3) . . ? 
O30 W8 O23 161.7(3) . . ? 
O26 W8 O23 87.5(3) . . ? 
O39 W8 O28 166.6(4) . . ? 
O31 W8 O28 88.9(3) . . ? 
O30 W8 O28 75.3(3) . . ? 
O26 W8 O28 73.5(3) . . ? 
O23 W8 O28 86.5(3) . . ? 
O32 W9 O4 102.1(3) . . ? 
O32 W9 O29 100.7(4) . . ? 
O4 W9 O29 85.7(3) . . ? 
O32 W9 O27 97.1(3) . . ? 
O4 W9 O27 92.7(3) . . ? 
O29 W9 O27 162.1(3) . . ? 
O32 W9 O30 94.6(4) . . ? 
O4 W9 O30 163.0(4) . . ? 
O29 W9 O30 87.8(4) . . ? 
O27 W9 O30 88.7(3) . . ? 
O32 W9 O28 166.8(3) . . ? 
O4 W9 O28 89.5(3) . . ? 
O29 W9 O28 86.5(3) . . ? 
O27 W9 O28 75.7(3) . . ? 
O30 W9 O28 74.4(3) . . ? 
O33 W10 O29 104.3(4) . . ? 
O33 W10 O38 96.2(4) . . ? 
O29 W10 O38 91.2(3) . . ? 
O33 W10 O34 95.7(4) . . ? 
O29 W10 O34 159.7(3) . . ? 
O38 W10 O34 90.1(3) . . ? 
O33 W10 O5 102.0(3) . . ? 
O29 W10 O5 84.3(3) . . ? 
O38 W10 O5 161.8(3) . . ? 
O34 W10 O5 88.2(3) . . ? 
O33 W10 O35 166.3(3) . . ? 
O29 W10 O35 86.8(3) . . ? 
O38 W10 O35 75.2(3) . . ? 
O34 W10 O35 74.0(3) . . ? 
O5 W10 O35 86.9(3) . . ? 
O36 W11 O24 105.9(4) . . ? 
O36 W11 O31 100.4(4) . . ? 
O24 W11 O31 86.9(3) . . ? 
O36 W11 O37 98.6(4) . . ? 
O24 W11 O37 89.2(3) . . ? 
O31 W11 O37 161.0(3) . . ? 
O36 W11 O38 95.2(4) . . ? 
O24 W11 O38 158.7(4) . . ? 
O31 W11 O38 87.1(3) . . ? 
O37 W11 O38 89.9(3) . . ? 
O36 W11 O35 165.7(4) . . ? 
O24 W11 O35 86.6(3) . . ? 
O31 W11 O35 86.8(3) . . ? 
O37 W11 O35 74.4(3) . . ? 
O38 W11 O35 72.7(3) . . ? 
O40 W12 O10 100.3(4) . . ? 
O40 W12 O17 102.4(4) . . ? 
O10 W12 O17 84.7(3) . . ? 
O40 W12 O37 99.4(4) . . ? 
O10 W12 O37 160.2(3) . . ? 
O17 W12 O37 88.5(3) . . ? 
O40 W12 O34 96.5(4) . . ? 
O10 W12 O34 89.7(3) . . ? 
O17 W12 O34 160.9(3) . . ? 
O37 W12 O34 90.8(3) . . ? 
O40 W12 O35 167.2(4) . . ? 
O10 W12 O35 86.8(3) . . ? 
O17 W12 O35 88.8(3) . . ? 
O37 W12 O35 74.4(3) . . ? 
O34 W12 O35 72.7(3) . . ? 
O28 Zn1 O35 109.3(3) . . ? 
O28 Zn1 O6 108.9(3) . . ? 
O35 Zn1 O6 108.0(3) . . ? 
O28 Zn1 O18 109.1(3) . . ? 
O35 Zn1 O18 111.3(3) . . ? 
O6 Zn1 O18 110.2(3) . . ? 
N7 Zn2 N1 98.3(4) . . ? 
N7 Zn2 O14 94.0(4) . 1_655 ? 
N1 Zn2 O14 83.6(4) . 1_655 ? 
N7 Zn2 O22 89.3(4) . 2_556 ? 
N1 Zn2 O22 88.8(4) . 2_556 ? 
O14 Zn2 O22 172.1(3) 1_655 2_556 ? 
N7 Zn2 O1W 173.9(4) . . ? 
N1 Zn2 O1W 87.6(5) . . ? 
O14 Zn2 O1W 88.2(5) 1_655 . ? 
O22 Zn2 O1W 89.3(4) 2_556 . ? 
N7 Zn2 N5 90.6(4) . 1_656 ? 
N1 Zn2 N5 170.8(4) . 1_656 ? 
O14 Zn2 N5 93.5(4) 1_655 1_656 ? 
O22 Zn2 N5 93.6(3) 2_556 1_656 ? 
O1W Zn2 N5 83.6(4) . 1_656 ? 
N10 Zn3 N4 94.8(4) . . ? 
N10 Zn3 N2 96.9(4) . . ? 
N4 Zn3 N2 168.3(4) . . ? 
N10 Zn3 O32 91.0(4) . 2 ? 
N4 Zn3 O32 89.6(3) . 2 ? 
N2 Zn3 O32 89.4(3) . 2 ? 
N10 Zn3 O1 93.0(4) . . ? 
N4 Zn3 O1 88.7(3) . . ? 
N2 Zn3 O1 91.5(3) . . ? 
O32 Zn3 O1 175.7(3) 2 . ? 
N10 Zn3 N13 178.3(5) . . ? 
N4 Zn3 N13 86.6(4) . . ? 
N2 Zn3 N13 81.8(4) . . ? 
O32 Zn3 N13 88.0(4) 2 . ? 
O1 Zn3 N13 88.0(4) . . ? 
W1 O1 Zn3 148.5(5) . . ? 
W1 O2 W2 112.3(4) . . ? 
W3 O3 W1 114.7(4) . . ? 
W9 O4 W1 149.8(4) . . ? 
W1 O5 W10 152.1(4) . . ? 
Zn1 O6 W1 121.3(4) . . ? 
Zn1 O6 W2 118.8(4) . . ? 
W1 O6 W2 97.8(3) . . ? 
Zn1 O6 W3 119.7(3) . . ? 
W1 O6 W3 97.5(3) . . ? 
W2 O6 W3 96.4(3) . . ? 
W3 O8 W2 114.4(4) . . ? 
W4 O9 W2 151.6(4) . . ? 
W12 O10 W2 151.9(4) . . ? 
W5 O12 W3 152.1(4) . . ? 
W7 O13 W3 153.5(4) . . ? 
W4 O14 Zn2 147.0(5) . 1_455 ? 
W5 O15 W4 114.3(4) . . ? 
W4 O16 W6 112.2(4) . . ? 
W4 O17 W12 152.0(4) . . ? 
Zn1 O18 W4 119.4(3) . . ? 
Zn1 O18 W6 119.8(4) . . ? 
W4 O18 W6 97.7(3) . . ? 
Zn1 O18 W5 119.5(4) . . ? 
W4 O18 W5 97.9(3) . . ? 
W6 O18 W5 97.7(3) . . ? 
W6 O20 W5 112.8(3) . . ? 
W5 O21 W7 149.7(4) . . ? 
W6 O22 Zn2 154.1(4) . 2_546 ? 
W6 O23 W8 151.5(4) . . ? 
W11 O24 W6 152.7(4) . . ? 
W8 O26 W7 115.4(3) . . ? 
W9 O27 W7 113.5(4) . . ? 
Zn1 O28 W9 120.0(3) . . ? 
Zn1 O28 W8 120.0(4) . . ? 
W9 O28 W8 96.6(3) . . ? 
Zn1 O28 W7 120.0(4) . . ? 
W9 O28 W7 96.7(3) . . ? 
W8 O28 W7 98.2(3) . . ? 
W9 O29 W10 153.0(5) . . ? 
W8 O30 W9 113.6(5) . . ? 
W8 O31 W11 150.7(4) . . ? 
W9 O32 Zn3 157.3(5) . 2_545 ? 
W12 O34 W10 115.2(4) . . ? 
Zn1 O35 W10 122.4(4) . . ? 
Zn1 O35 W12 119.3(4) . . ? 
W10 O35 W12 98.1(3) . . ? 
Zn1 O35 W11 118.4(4) . . ? 
W10 O35 W11 97.9(3) . . ? 
W12 O35 W11 95.2(3) . . ? 
W11 O37 W12 115.8(4) . . ? 
W10 O38 W11 114.1(5) . . ? 
N1 C1 C2 126.2(13) . . ? 
N1 C1 H1A 116.9 . . ? 
C2 C1 H1A 116.9 . . ? 
N3 C2 C1 121.0(13) . . ? 
N3 C2 C3 123.9(12) . . ? 
C1 C2 C3 114.5(12) . . ? 
C4 C3 C2 119.8(11) . . ? 
C4 C3 C6 119.5(11) . . ? 
C2 C3 C6 120.7(11) . . ? 
C5 C4 C3 120.6(12) . . ? 
C5 C4 H4A 119.7 . . ? 
C3 C4 H4A 119.7 . . ? 
N1 C5 C4 121.3(12) . . ? 
N1 C5 H5A 119.3 . . ? 
C4 C5 H5A 119.3 . . ? 
C7 C6 C10 122.4(11) . . ? 
C7 C6 C3 124.8(11) . . ? 
C10 C6 C3 112.8(11) . . ? 
C6 C7 C8 117.0(12) . . ? 
C6 C7 H7A 121.5 . . ? 
C8 C7 H7A 121.5 . . ? 
N2 C8 C7 119.9(12) . . ? 
N2 C8 H8A 120.0 . . ? 
C7 C8 H8A 120.0 . . ? 
N2 C9 C10 128.7(12) . . ? 
N2 C9 H9A 115.6 . . ? 
C10 C9 H9A 115.6 . . ? 
C9 C10 C6 113.1(11) . . ? 
C9 C10 H10A 123.5 . . ? 
C6 C10 H10A 123.5 . . ? 
N4 C11 C12 117.6(11) . . ? 
N4 C11 H11A 121.2 . . ? 
C12 C11 H11A 121.2 . . ? 
C13 C12 C11 128.9(12) . . ? 
C13 C12 N6 125.5(11) . . ? 
C11 C12 N6 105.2(10) . . ? 
C13 C12 C14 35.7(7) . . ? 
C11 C12 C14 93.2(8) . . ? 
N6 C12 C14 160.7(10) . . ? 
C14 C13 C12 107.9(12) . . ? 
C14 C13 C16 128.2(13) . . ? 
C12 C13 C16 123.1(12) . . ? 
C13 C14 C15 135.4(12) . . ? 
C13 C14 C12 36.4(8) . . ? 
C15 C14 C12 99.1(8) . . ? 
C13 C14 H14A 112.3 . . ? 
C15 C14 H14A 112.3 . . ? 
C12 C14 H14A 148.5 . . ? 
C14 C15 N4 114.9(10) . . ? 
C14 C15 H15A 122.5 . . ? 
N4 C15 H15A 122.5 . . ? 
C17' C16 C17 47.1(19) . . ? 
C17' C16 C13 125(2) . . ? 
C17 C16 C13 120.3(11) . . ? 
C17' C16 C20' 111(2) . . ? 
C17 C16 C20' 85.3(15) . . ? 
C13 C16 C20' 121.6(16) . . ? 
C17' C16 C20 98(2) . . ? 
C17 C16 C20 117.4(15) . . ? 
C13 C16 C20 122.0(15) . . ? 
C20' C16 C20 58.0(18) . . ? 
C16 C17 C18 114.0(14) . . ? 
C16 C17 H17A 123.0 . . ? 
C18 C17 H17A 123.0 . . ? 
N5 C18 C17 137(2) . . ? 
N5 C18 H18A 111.3 . . ? 
C17 C18 H18A 111.3 . . ? 
C20 C19 N5 130(2) . . ? 
C20 C19 H19A 114.8 . . ? 
N5 C19 H19A 114.8 . . ? 
C19 C20 C16 113(2) . . ? 
C19 C20 H20A 123.7 . . ? 
C16 C20 H20A 123.7 . . ? 
N5 C18' C17' 110(3) . . ? 
N5 C18' H18B 125.2 . . ? 
C17' C18' H18B 125.2 . . ? 
N5 C19' C20' 124(4) . . ? 
N5 C19' H19B 118.2 . . ? 
C20' C19' H19B 118.2 . . ? 
C16 C17' C18' 132(3) . . ? 
C16 C17' H17B 113.8 . . ? 
C18' C17' H17B 113.8 . . ? 
C19' C20' C16 119(3) . . ? 
C19' C20' H20B 120.5 . . ? 
C16 C20' H20B 120.5 . . ? 
N7 C31 N8 113.0(11) . . ? 
N7 C31 H31A 123.5 . . ? 
N8 C31 H31A 123.5 . . ? 
N8 C32 C33 104.0(12) . . ? 
N8 C32 H32A 128.0 . . ? 
C33 C32 H32A 128.0 . . ? 
C32 C33 N7 108.9(13) . . ? 
C32 C33 H33A 125.5 . . ? 
N7 C33 H33A 125.5 . . ? 
N8 C34 C35 107.1(11) . . ? 
N8 C34 H34A 110.3 . . ? 
C35 C34 H34A 110.3 . . ? 
N8 C34 H34B 110.3 . . ? 
C35 C34 H34B 110.3 . . ? 
H34A C34 H34B 108.6 . . ? 
N9 C35 C38 101.7(10) . . ? 
N9 C35 C34 112.0(11) . . ? 
C38 C35 C34 107.6(11) . . ? 
N9 C35 H35A 111.7 . . ? 
C38 C35 H35A 111.7 . . ? 
C34 C35 H35A 111.7 . . ? 
C38 C36 C37 106.9(14) . . ? 
C38 C36 H36A 110.3 . . ? 
C37 C36 H36A 110.3 . . ? 
C38 C36 H36B 110.3 . . ? 
C37 C36 H36B 110.3 . . ? 
H36A C36 H36B 108.6 . . ? 
N9 C37 C36 97.7(12) . . ? 
N9 C37 H37A 112.2 . . ? 
C36 C37 H37A 112.2 . . ? 
N9 C37 H37B 112.2 . . ? 
C36 C37 H37B 112.2 . . ? 
H37A C37 H37B 109.8 . . ? 
C37 N9 C35 110.9(11) . . ? 
C37 N9 H38A 109.5 . . ? 
C35 N9 H38A 109.5 . . ? 
C37 N9 H38B 109.5 . . ? 
C35 N9 H38B 109.5 . . ? 
H38A N9 H38B 108.1 . . ? 
N10 C41 N11 119.2(13) . . ? 
N10 C41 H41A 120.4 . . ? 
N11 C41 H41A 120.4 . . ? 
C43 C42 N11 107.2(15) . . ? 
C43 C42 H42A 126.4 . . ? 
N11 C42 H42A 126.4 . . ? 
C42 C43 N10 110.3(17) . . ? 
C42 C43 H43A 124.9 . . ? 
N10 C43 H43A 124.9 . . ? 
N11 C44 C45 111.0(12) . . ? 
N11 C44 H44A 109.4 . . ? 
C45 C44 H44A 109.4 . . ? 
N11 C44 H44B 109.4 . . ? 
C45 C44 H44B 109.4 . . ? 
H44A C44 H44B 108.0 . . ? 
N12 C45 C48 113.2(15) . . ? 
N12 C45 C44 112.4(14) . . ? 
C48 C45 C44 116.0(14) . . ? 
N12 C45 H45A 104.6 . . ? 
C48 C45 H45A 104.6 . . ? 
C44 C45 H45A 104.6 . . ? 
C47 C46 N12 101.1(16) . . ? 
C47 C46 H46A 111.6 . . ? 
N12 C46 H46A 111.6 . . ? 
C47 C46 H46B 111.6 . . ? 
N12 C46 H46B 111.6 . . ? 
H46A C46 H46B 109.4 . . ? 
C48 C47 C46 104.1(17) . . ? 
C48 C47 H47A 110.9 . . ? 
C46 C47 H47A 110.9 . . ? 
C48 C47 H47B 110.9 . . ? 
C46 C47 H47B 110.9 . . ? 
H47A C47 H47B 108.9 . . ? 
C45 C48 C47 104.7(17) . . ? 
C45 C48 H48A 110.8 . . ? 
C47 C48 H48A 110.8 . . ? 
C45 C48 H48B 110.8 . . ? 
C47 C48 H48B 110.8 . . ? 
H48A C48 H48B 108.9 . . ? 
N13 C52 C51 175.0(16) . . ? 
C1 N1 C5 117.6(11) . . ? 
C1 N1 Zn2 123.6(9) . . ? 
C5 N1 Zn2 118.8(8) . . ? 
C9 N2 C8 118.7(11) . . ? 
C9 N2 Zn3 119.2(8) . . ? 
C8 N2 Zn3 121.9(8) . . ? 
C2 N3 H3A 120.0 . . ? 
C2 N3 H3B 120.0 . . ? 
H3A N3 H3B 120.0 . . ? 
C11 N4 C15 114.9(10) . . ? 
C11 N4 Zn3 124.1(8) . . ? 
C15 N4 Zn3 121.0(7) . . ? 
C18 N5 C19' 91(2) . . ? 
C18 N5 C18' 44.0(17) . . ? 
C19' N5 C18' 123(3) . . ? 
C18 N5 C19 107.1(15) . . ? 
C19' N5 C19 59(2) . . ? 
C18' N5 C19 97.1(19) . . ? 
C18 N5 Zn2 124.8(12) . 1_454 ? 
C19' N5 Zn2 119(2) . 1_454 ? 
C18' N5 Zn2 116.4(15) . 1_454 ? 
C19 N5 Zn2 127.9(12) . 1_454 ? 
C12 N6 H6A 120.0 . . ? 
C12 N6 H6B 120.0 . . ? 
H6A N6 H6B 120.0 . . ? 
C31 N7 C33 104.7(11) . . ? 
C31 N7 Zn2 131.0(9) . . ? 
C33 N7 Zn2 122.7(9) . . ? 
C31 N8 C32 109.2(11) . . ? 
C31 N8 C34 128.7(11) . . ? 
C32 N8 C34 122.0(12) . . ? 
C36 C38 C35 103.1(12) . . ? 
C36 C38 H9B 111.1 . . ? 
C35 C38 H9B 111.1 . . ? 
C36 C38 H9C 111.1 . . ? 
C35 C38 H9C 111.1 . . ? 
H9B C38 H9C 109.1 . . ? 
C41 N10 C43 99.3(12) . . ? 
C41 N10 Zn3 134.3(10) . . ? 
C43 N10 Zn3 126.1(10) . . ? 
C41 N11 C42 103.8(12) . . ? 
C41 N11 C44 125.9(12) . . ? 
C42 N11 C44 130.0(12) . . ? 
C45 N12 C46 102.9(14) . . ? 
C45 N12 H12A 111.2 . . ? 
C46 N12 H12A 111.2 . . ? 
C45 N12 H12B 111.2 . . ? 
C46 N12 H12B 111.2 . . ? 
H12A N12 H12B 109.1 . . ? 
C52 N13 Zn3 153.6(13) . . ? 
Zn2 O1W H1WB 110.4 . . ? 
Zn2 O1W H1WC 108.4 . . ? 
H1WB O1W H1WC 109.5 . . ? 
C52 C51 H51A 109.5 . . ? 
C52 C51 H51B 109.5 . . ? 
H51A C51 H51B 109.5 . . ? 
C52 C51 H51C 109.5 . . ? 
H51A C51 H51C 109.5 . . ? 
H51B C51 H51C 109.5 . . ? 
C62 C61 H61A 109.5 . . ? 
C62 C61 H61B 109.5 . . ? 
H61A C61 H61B 109.5 . . ? 
C62 C61 H61C 109.5 . . ? 
H61A C61 H61C 109.5 . . ? 
H61B C61 H61C 109.5 . . ? 
N61 C62 C61 173(2) . . ? 
  
loop_ 
 _geom_hbond_atom_site_label_D 
 _geom_hbond_atom_site_label_H 
 _geom_hbond_atom_site_label_A 
 _geom_hbond_distance_DH 
 _geom_hbond_distance_HA 
 _geom_hbond_distance_DA 
 _geom_hbond_angle_DHA 
 _geom_hbond_site_symmetry_A 
N3 H3A O7  0.86 2.24 3.101(17) 176.3 1_655 
N3 H3B O33  0.86 2.10 2.894(15) 152.9 2 
N6 H6A O19  0.86 2.44 3.086(17) 132.7 1_554 
N9 H38A O26  0.90 1.86 2.743(11) 167.2 . 
N9 H38B O19  0.90 2.08 2.867(13) 145.0 2_546 
N12 H12A O7  0.90 1.97 2.832(18) 159.4 . 
N12 H12B O34  0.90 2.04 2.934(18) 171.6 2_455 
  
_diffrn_measured_fraction_theta_max    0.965 
_diffrn_reflns_theta_full              27.50 
_diffrn_measured_fraction_theta_full   0.965 
_refine_diff_density_max    2.743 
_refine_diff_density_min   -2.206 
_refine_diff_density_rms    0.386 
