# Supplementary material for: Polyoxometalate-based homochiral metal-organic frameworks for tandem asymmetric transformation of cyclic carbonates from olefins
Source: Nat Commun. 2015 Dec 18;6:10007. doi: 10.1038/ncomms10007 (PMC4703842; doi:10.1038/ncomms10007)
Supplement: Supplementary Data 2 — Crystal data of complex Zn-PYI2-D [file ncomms10007-s3.cif]

 
data_sad-last 
 
_audit_creation_method            SHELXL-97 
_chemical_name_systematic 
; 
 ? 
; 
_chemical_name_common             ? 
_chemical_melting_point           ? 
_chemical_formula_moiety          ? 
_chemical_formula_sum 
 'C40 H54 N14 O41 W12 Zn3' 
_chemical_formula_weight          3789.28 
 
loop_ 
 _atom_type_symbol 
 _atom_type_description 
 _atom_type_scat_dispersion_real 
 _atom_type_scat_dispersion_imag 
 _atom_type_scat_source 
 'C'  'C'   0.0033   0.0016 
 'International Tables Vol C Tables 4.2.6.8 and 6.1.1.4' 
 'H'  'H'   0.0000   0.0000 
 'International Tables Vol C Tables 4.2.6.8 and 6.1.1.4' 
 'N'  'N'   0.0061   0.0033 
 'International Tables Vol C Tables 4.2.6.8 and 6.1.1.4' 
 'O'  'O'   0.0106   0.0060 
 'International Tables Vol C Tables 4.2.6.8 and 6.1.1.4' 
 'Zn'  'Zn'   0.2839   1.4301 
 'International Tables Vol C Tables 4.2.6.8 and 6.1.1.4' 
 'W'  'W'  -0.8490   6.8722 
 'International Tables Vol C Tables 4.2.6.8 and 6.1.1.4' 
 
_symmetry_cell_setting            'Monoclinic'
_symmetry_space_group_name_H-M     'P2(1)' 
 
loop_ 
 _symmetry_equiv_pos_as_xyz 
 'x, y, z' 
 '-x, y+1/2, -z' 
 
_cell_length_a                    15.1029(8) 
_cell_length_b                    13.2535(6) 
_cell_length_c                    18.0330(9) 
_cell_angle_alpha                 90.00 
_cell_angle_beta                  94.440(3) 
_cell_angle_gamma                 90.00 
_cell_volume                      3598.8(3) 
_cell_formula_units_Z             2 
_cell_measurement_temperature     296(2) 
_cell_measurement_reflns_used     4726
_cell_measurement_theta_min       2.71 
_cell_measurement_theta_max       27.91
 
_exptl_crystal_description        rod 
_exptl_crystal_colour             yellow 
_exptl_crystal_size_max           0.28 
_exptl_crystal_size_mid           0.24 
_exptl_crystal_size_min           0.20 
_exptl_crystal_density_meas       ? 
_exptl_crystal_density_diffrn     3.497 
_exptl_crystal_density_method     'not measured' 
_exptl_crystal_F_000              3396 
_exptl_absorpt_coefficient_mu     20.167 
_exptl_absorpt_correction_type    empirical 
_exptl_absorpt_correction_T_min   0.002 
_exptl_absorpt_correction_T_max   0.024
_exptl_absorpt_process_details    sadabs 
 
_exptl_special_details 
; 
 ? 
; 
 
_diffrn_ambient_temperature       296(2) 
_diffrn_radiation_wavelength      0.71073 
_diffrn_radiation_type            MoK\a 
_diffrn_radiation_source          'fine-focus sealed tube' 
_diffrn_radiation_monochromator   graphite 
_diffrn_measurement_device_type   'Bruker APEX-II CCD'  
_diffrn_measurement_method        '\f and \w scans' 
_diffrn_detector_area_resol_mean  ? 
_diffrn_reflns_number             18434 
_diffrn_reflns_av_R_equivalents   0.0699 
_diffrn_reflns_av_sigmaI/netI     0.0842 
_diffrn_reflns_limit_h_min        -19 
_diffrn_reflns_limit_h_max        15 
_diffrn_reflns_limit_k_min        -17 
_diffrn_reflns_limit_k_max        16 
_diffrn_reflns_limit_l_min        -23 
_diffrn_reflns_limit_l_max        22 
_diffrn_reflns_theta_min          1.70 
_diffrn_reflns_theta_max          27.50 
_reflns_number_total              13281 
_reflns_number_gt                 11070 
_reflns_threshold_expression      >2sigma(I) 
 
_computing_data_collection        'Bruker APEX2' 
_computing_cell_refinement        'Bruker SAINT'
_computing_data_reduction         'Bruker SAINT' 
_computing_structure_solution     'SHELXS-97 (Sheldrick, 1990)' 
_computing_structure_refinement   'SHELXL-97 (Sheldrick, 1997)' 
_computing_molecular_graphics     'Bruker SHELXTL' 
 
_refine_special_details 
; 
 Refinement of F^2^ against ALL reflections.  The weighted R-factor wR and 
 goodness of fit S are based on F^2^, conventional R-factors R are based 
 on F, with F set to zero for negative F^2^. The threshold expression of 
 F^2^ > 2sigma(F^2^) is used only for calculating R-factors(gt) etc. and is 
 not relevant to the choice of reflections for refinement.  R-factors based 
 on F^2^ are statistically about twice as large as those based on F, and R- 
 factors based on ALL data will be even larger. 
; 
 
_refine_ls_structure_factor_coef  Fsqd  
_refine_ls_matrix_type            full 
_refine_ls_weighting_scheme       calc  
_refine_ls_weighting_details 
 'calc w=1/[\s^2^(Fo^2^)+(0.0701P)^2^+0.0000P] where P=(Fo^2^+2Fc^2^)/3' 
_atom_sites_solution_primary      direct 
_atom_sites_solution_secondary    difmap 
_atom_sites_solution_hydrogens    geom 
_refine_ls_hydrogen_treatment     mixed 
_refine_ls_extinction_method      none 
_refine_ls_extinction_coef        ? 
_refine_ls_abs_structure_details 
 'Flack H D (1983), Acta Cryst. A39, 876-881' 
_refine_ls_abs_structure_Flack    0.003(19) 
_refine_ls_number_reflns          13281 
_refine_ls_number_parameters      968 
_refine_ls_number_restraints      127 
_refine_ls_R_factor_all           0.0677 
_refine_ls_R_factor_gt            0.0608 
_refine_ls_wR_factor_ref          0.1453 
_refine_ls_wR_factor_gt           0.1417 
_refine_ls_goodness_of_fit_ref    1.002 
_refine_ls_restrained_S_all       0.998 
_refine_ls_shift/su_max           0.002 
_refine_ls_shift/su_mean          0.000 
 
loop_ 
 _atom_site_label 
 _atom_site_type_symbol 
 _atom_site_fract_x 
 _atom_site_fract_y 
 _atom_site_fract_z 
 _atom_site_U_iso_or_equiv 
 _atom_site_adp_type 
 _atom_site_occupancy 
 _atom_site_symmetry_multiplicity 
 _atom_site_calc_flag 
 _atom_site_refinement_flags 
 _atom_site_disorder_assembly 
 _atom_site_disorder_group 
W1 W 1.20361(3) 1.05886(3) 0.91272(2) 0.04426(10) Uani 1 1 d . . . 
W2 W 1.37881(3) 0.98070(3) 0.83359(2) 0.04576(10) Uani 1 1 d . . . 
W3 W 1.17776(3) 0.91786(3) 0.76298(2) 0.04269(10) Uani 1 1 d . . . 
W4 W 1.43292(2) 1.09135(3) 0.65478(2) 0.04868(11) Uani 1 1 d . . . 
W5 W 1.23616(3) 1.02426(3) 0.58246(2) 0.04429(10) Uani 1 1 d . . . 
W6 W 1.30227(2) 1.25858(3) 0.571496(19) 0.04436(10) Uani 1 1 d . . . 
W7 W 1.03571(2) 1.11293(3) 0.66729(2) 0.04136(10) Uani 1 1 d . . . 
W8 W 1.10465(2) 1.35039(3) 0.66204(2) 0.04192(10) Uani 1 1 d . . . 
W9 W 1.05421(2) 1.25005(3) 0.818415(19) 0.04170(9) Uani 1 1 d . . . 
W10 W 1.27710(3) 1.32508(3) 0.90181(2) 0.04412(10) Uani 1 1 d . . . 
W11 W 1.33034(3) 1.41715(3) 0.74157(2) 0.04423(10) Uani 1 1 d . . . 
W12 W 1.45694(2) 1.24560(3) 0.82704(2) 0.04449(10) Uani 1 1 d . . . 
Zn1 Zn 1.24891(7) 1.17048(9) 0.74514(5) 0.0329(2) Uani 1 1 d . . . 
Zn2 Zn 0.59965(7) 0.94393(8) 0.56020(5) 0.0416(3) Uani 1 1 d . . . 
Zn3 Zn 1.09687(7) 0.89858(9) 1.05808(6) 0.0451(3) Uani 1 1 d . . . 
O1 O 1.1637(4) 1.0244(5) 0.9975(3) 0.0434(17) Uani 1 1 d . . . 
O2 O 1.3158(4) 0.9871(6) 0.9239(3) 0.060(2) Uani 1 1 d . . . 
O3 O 1.1490(4) 0.9359(5) 0.8635(3) 0.0409(17) Uani 1 1 d . . . 
O4 O 1.1030(4) 1.1355(5) 0.8698(3) 0.0439(17) Uani 1 1 d . . . 
O5 O 1.2599(4) 1.1836(5) 0.9299(3) 0.0459(18) Uani 1 1 d . . . 
O6 O 1.2513(4) 1.0524(5) 0.8049(3) 0.0450(18) Uani 1 1 d . . . 
O7 O 1.4622(5) 0.8990(6) 0.8693(4) 0.070(2) Uani 1 1 d . . . 
O8 O 1.2983(4) 0.8744(5) 0.7982(4) 0.054(2) Uani 1 1 d . . . 
O9 O 1.4095(3) 0.9971(4) 0.7326(3) 0.0398(15) Uani 1 1 d . . . 
O10 O 1.4268(4) 1.1099(5) 0.8565(3) 0.0481(18) Uani 1 1 d . . . 
O11 O 1.1358(5) 0.8076(6) 0.7479(4) 0.069(2) Uani 1 1 d . . . 
O12 O 1.2258(4) 0.9393(5) 0.6677(3) 0.0478(18) Uani 1 1 d . . . 
O13 O 1.0806(4) 1.0058(4) 0.7281(3) 0.0433(17) Uani 1 1 d . . . 
O14 O 1.5316(4) 1.0446(5) 0.6284(4) 0.0514(6) Uani 1 1 d U . . 
O15 O 1.3643(4) 0.9988(5) 0.5900(3) 0.0461(18) Uani 1 1 d . . . 
O16 O 1.4216(4) 1.1959(5) 0.5798(3) 0.0445(18) Uani 1 1 d . . . 
O17 O 1.4673(4) 1.1916(5) 0.7273(3) 0.0474(16) Uani 1 1 d U . . 
O18 O 1.2984(4) 1.1381(5) 0.6539(3) 0.0461(18) Uani 1 1 d . . . 
O19 O 1.2084(5) 0.9379(5) 0.5129(4) 0.053(2) Uani 1 1 d . . . 
O20 O 1.2560(4) 1.1442(5) 0.5176(3) 0.0455(18) Uani 1 1 d . . . 
O21 O 1.1228(3) 1.0828(5) 0.6001(3) 0.0426(17) Uani 1 1 d . . . 
O22 O 1.3246(4) 1.3365(5) 0.4972(3) 0.0406(16) Uani 1 1 d . . . 
O23 O 1.1873(3) 1.2993(5) 0.5939(3) 0.0460(18) Uani 1 1 d . . . 
O24 O 1.3470(4) 1.3474(5) 0.6527(3) 0.0431(17) Uani 1 1 d . . . 
O25 O 0.9441(4) 1.0612(8) 0.6203(4) 0.079(3) Uani 1 1 d . . . 
O26 O 1.0236(4) 1.2462(5) 0.6204(3) 0.0431(16) Uani 1 1 d . . . 
O27 O 0.9782(4) 1.1615(4) 0.7537(3) 0.0369(15) Uani 1 1 d . . . 
O28 O 1.1304(4) 1.2136(5) 0.7273(3) 0.0404(17) Uani 1 1 d . . . 
O29 O 1.1575(4) 1.3241(5) 0.8594(3) 0.0463(18) Uani 1 1 d . . . 
O30 O 1.0377(4) 1.3615(4) 0.7477(3) 0.0431(17) Uani 1 1 d . . . 
O31 O 1.2028(4) 1.4125(5) 0.7129(3) 0.0395(16) Uani 1 1 d . . . 
O32 O 0.9736(4) 1.2890(5) 0.8762(3) 0.0433(18) Uani 1 1 d . . . 
O33 O 1.2728(5) 1.3797(6) 0.9884(4) 0.074(2) Uani 1 1 d . . . 
O34 O 1.4016(4) 1.2964(6) 0.9152(4) 0.065(2) Uani 1 1 d . . . 
O35 O 1.3171(3) 1.2697(4) 0.7947(3) 0.0367(14) Uani 1 1 d U . . 
O36 O 1.3560(5) 1.5423(5) 0.7220(5) 0.063(2) Uani 1 1 d . . . 
O37 O 1.4482(4) 1.3818(6) 0.7788(4) 0.055(2) Uani 1 1 d . . . 
O38 O 1.2983(4) 1.4405(5) 0.8453(3) 0.0515(19) Uani 1 1 d . . . 
O39 O 1.0567(4) 1.4494(5) 0.6124(4) 0.053(2) Uani 1 1 d . . . 
O40 O 1.5646(5) 1.2540(5) 0.8632(4) 0.064(2) Uani 1 1 d . . . 
C1 C 0.6529(7) 0.8993(8) 0.7249(6) 0.058(2) Uani 1 1 d U . . 
H1A H 0.5916 0.8996 0.7269 0.070 Uiso 1 1 calc R . . 
C2 C 0.7061(7) 0.8829(9) 0.7926(6) 0.063(4) Uani 1 1 d . . . 
C3 C 0.7951(6) 0.8913(8) 0.7866(5) 0.052(3) Uani 1 1 d . . . 
C4 C 0.8315(8) 0.9119(10) 0.7162(6) 0.068(2) Uani 1 1 d U . . 
H4A H 0.8923 0.9168 0.7121 0.081 Uiso 1 1 calc R . . 
C5 C 0.7710(7) 0.9239(8) 0.6554(6) 0.061(3) Uani 1 1 d . . . 
H5A H 0.7924 0.9395 0.6098 0.073 Uiso 1 1 calc R . . 
C6 C 0.8623(7) 0.8845(7) 0.8514(5) 0.050(3) Uani 1 1 d . . . 
C7 C 0.8829(7) 0.7969(8) 0.8965(6) 0.058(3) Uani 1 1 d . . . 
H7A H 0.8531 0.7365 0.8861 0.069 Uiso 1 1 calc R . . 
C8 C 0.9470(8) 0.8026(8) 0.9556(7) 0.068(4) Uani 1 1 d . . . 
H8A H 0.9583 0.7453 0.9845 0.082 Uiso 1 1 calc R . . 
C9 C 0.9732(7) 0.9702(8) 0.9304(6) 0.057(3) Uani 1 1 d . . . 
H9A H 1.0035 1.0298 0.9427 0.068 Uiso 1 1 calc R . . 
C10 C 0.9107(6) 0.9687(8) 0.8711(6) 0.056(3) Uani 1 1 d . . . 
H10A H 0.9008 1.0272 0.8433 0.067 Uiso 1 1 calc R . . 
C11 C 1.1562(6) 0.9543(10) 1.2167(5) 0.063(4) Uani 1 1 d . . . 
H11A H 1.0954 0.9642 1.2179 0.076 Uiso 1 1 calc R . . 
C12 C 1.2084(6) 0.9662(9) 1.2834(6) 0.058(3) Uani 1 1 d . . . 
C13 C 1.3021(6) 0.9621(8) 1.2783(5) 0.051(2) Uiso 1 1 d . . . 
C14 C 1.3333(7) 0.9413(10) 1.2066(6) 0.066(4) Uani 1 1 d . . . 
H14A H 1.3937 0.9335 1.2016 0.080 Uiso 1 1 calc R . . 
C15 C 1.2745(7) 0.9332(8) 1.1464(5) 0.056(3) Uani 1 1 d . . . 
H15A H 1.2955 0.9295 1.0993 0.067 Uiso 1 1 calc R . . 
C16 C 1.3635(7) 0.9663(9) 1.3440(6) 0.066(4) Uani 1 1 d . . . 
C17 C 1.4110(11) 0.8851(13) 1.3689(9) 0.106(5) Uiso 1 1 d . . . 
H17A H 1.4034 0.8250 1.3425 0.127 Uiso 1 1 calc R . . 
C18 C 1.4745(11) 0.8863(14) 1.4357(10) 0.114(6) Uiso 1 1 d . . . 
H18A H 1.4976 0.8250 1.4532 0.137 Uiso 1 1 calc R . . 
C19 C 1.4489(10) 1.0549(13) 1.4498(9) 0.102(5) Uiso 1 1 d . . . 
H19A H 1.4603 1.1136 1.4772 0.122 Uiso 1 1 calc R . . 
C20 C 1.3804(14) 1.0527(17) 1.3853(11) 0.145(7) Uiso 1 1 d . . . 
H20A H 1.3485 1.1110 1.3727 0.174 Uiso 1 1 calc R . . 
C31 C 0.7380(6) 1.0555(7) 0.4742(5) 0.048(2) Uani 1 1 d U . . 
H31A H 0.7689 0.9967 0.4648 0.058 Uiso 1 1 calc R . . 
C32 C 0.6953(9) 1.2063(12) 0.4686(8) 0.089(3) Uani 1 1 d U . . 
H32A H 0.6892 1.2745 0.4570 0.107 Uiso 1 1 calc R . . 
C33 C 0.6438(8) 1.1538(9) 0.5106(7) 0.065(2) Uani 1 1 d U . . 
H33A H 0.5953 1.1796 0.5332 0.078 Uiso 1 1 calc R . . 
C34 C 0.8314(7) 1.1598(8) 0.4022(6) 0.055(3) Uani 1 1 d . . . 
H34A H 0.8193 1.2171 0.3696 0.066 Uiso 1 1 calc R . . 
H34B H 0.8388 1.1009 0.3714 0.066 Uiso 1 1 calc R . . 
C35 C 0.9193(6) 1.1791(8) 0.4517(5) 0.047(3) Uani 1 1 d . . . 
H35A H 0.9284 1.1264 0.4896 0.056 Uiso 1 1 calc R . . 
C36 C 1.0512(8) 1.2711(10) 0.4240(7) 0.083(4) Uani 1 1 d . . . 
H36A H 1.0810 1.2988 0.3828 0.100 Uiso 1 1 calc R . . 
H36B H 1.0950 1.2557 0.4646 0.100 Uiso 1 1 calc R . . 
C37 C 0.9778(9) 1.3462(10) 0.4497(6) 0.092(4) Uani 1 1 d . . . 
H37A H 1.0040 1.3975 0.4828 0.110 Uiso 1 1 calc R . . 
H37B H 0.9464 1.3788 0.4072 0.110 Uiso 1 1 calc R . . 
N9 N 0.9191(6) 1.2820(7) 0.4877(4) 0.062(3) Uani 1 1 d . . . 
H38A H 0.8638 1.3077 0.4842 0.075 Uiso 1 1 calc R . . 
H38B H 0.9379 1.2772 0.5362 0.075 Uiso 1 1 calc R . . 
C41 C 1.2368(6) 0.7828(7) 0.9761(5) 0.048(3) Uani 1 1 d . . . 
H41A H 1.2589 0.8415 0.9562 0.058 Uiso 1 1 calc R . . 
C42 C 1.2239(9) 0.6301(9) 1.0041(8) 0.109(4) Uani 1 1 d . . . 
H42A H 1.2328 0.5609 1.0092 0.131 Uiso 1 1 calc R . . 
C43 C 1.1677(9) 0.6843(10) 1.0362(9) 0.109(5) Uani 1 1 d . . . 
H43A H 1.1271 0.6582 1.0673 0.131 Uiso 1 1 calc R . . 
C44 C 1.3405(7) 0.6733(9) 0.9180(6) 0.069(3) Uani 1 1 d . . . 
H44A H 1.3465 0.7271 0.8823 0.083 Uiso 1 1 calc R . . 
H44B H 1.3305 0.6106 0.8910 0.083 Uiso 1 1 calc R . . 
C45 C 1.4248(10) 0.6657(12) 0.9703(10) 0.104(2) Uani 1 1 d U . . 
H45A H 1.4104 0.6959 1.0175 0.125 Uiso 1 1 calc R . . 
C46 C 1.5665(11) 0.6323(12) 0.9151(10) 0.1082(18) Uani 1 1 d U . . 
H46A H 1.5727 0.6421 0.8625 0.130 Uiso 1 1 calc R . . 
H46B H 1.6250 0.6304 0.9415 0.130 Uiso 1 1 calc R . . 
C47 C 1.5145(10) 0.5375(13) 0.9290(10) 0.110(2) Uani 1 1 d U . . 
H47A H 1.5555 0.4838 0.9443 0.132 Uiso 1 1 calc R . . 
H47B H 1.4820 0.5169 0.8829 0.132 Uiso 1 1 calc R . . 
C48 C 1.4497(11) 0.5522(13) 0.9881(9) 0.111(2) Uani 1 1 d U . . 
H48A H 1.4778 0.5438 1.0379 0.133 Uiso 1 1 calc R . . 
H48B H 1.3988 0.5077 0.9810 0.133 Uiso 1 1 calc R . . 
C52 C 0.9565(7) 1.0498(9) 1.1322(7) 0.071(4) Uani 1 1 d . . . 
N1 N 0.6853(6) 0.9144(7) 0.6586(4) 0.060(3) Uani 1 1 d . . . 
N2 N 0.9921(5) 0.8834(6) 0.9725(4) 0.042(2) Uani 1 1 d . . . 
N3 N 0.6666(6) 0.8753(10) 0.8574(6) 0.094(5) Uani 1 1 d . . . 
H3A H 0.6984 0.8757 0.8991 0.113 Uiso 1 1 calc R . . 
H3B H 0.6098 0.8702 0.8569 0.113 Uiso 1 1 calc R . . 
N4 N 1.1852(5) 0.9304(6) 1.1529(4) 0.045(2) Uani 1 1 d . . . 
N5 N 1.4978(5) 0.9612(7) 1.4685(5) 0.060(3) Uani 1 1 d . . . 
N6 N 1.1732(8) 0.9903(8) 1.3467(6) 0.084(4) Uani 1 1 d . . . 
H6A H 1.1168 0.9989 1.3471 0.101 Uiso 1 1 calc R . . 
H6B H 1.2069 0.9972 1.3870 0.101 Uiso 1 1 calc R . . 
N7 N 0.6721(5) 1.0573(6) 0.5158(4) 0.044(2) Uani 1 1 d . . . 
N8 N 0.7577(5) 1.1442(6) 0.4459(4) 0.0466(6) Uani 1 1 d U . . 
C38 C 0.9990(7) 1.1814(9) 0.4011(8) 0.074(4) Uani 1 1 d . . . 
H9B H 1.0347 1.1208 0.4082 0.088 Uiso 1 1 calc R . . 
H9C H 0.9776 1.1860 0.3491 0.088 Uiso 1 1 calc R . . 
N10 N 1.1739(6) 0.7832(5) 1.0198(4) 0.053(2) Uani 1 1 d . . . 
N11 N 1.2674(6) 0.6938(6) 0.9617(5) 0.054(2) Uani 1 1 d . . . 
N12 N 1.5051(8) 0.7196(10) 0.9480(7) 0.107(2) Uani 1 1 d U . . 
H12A H 1.5339 0.7501 0.9875 0.129 Uiso 1 1 calc R . . 
H12B H 1.4903 0.7664 0.9131 0.129 Uiso 1 1 calc R . . 
N13 N 1.0110(6) 1.0232(7) 1.0983(5) 0.062(3) Uani 1 1 d . . . 
O1W O 0.5093(7) 0.8222(8) 0.5952(5) 0.123(4) Uani 1 1 d . . . 
H1WB H 0.4899 0.8364 0.6370 0.185 Uiso 1 1 d R . . 
H1WC H 0.5398 0.7682 0.5991 0.185 Uiso 1 1 d R . . 
N61 N 0.8107(9) 1.2485(14) 0.6192(8) 0.131(6) Uani 1 1 d . . . 
C51 C 0.8981(9) 1.0937(11) 1.1838(7) 0.082(3) Uani 1 1 d U . . 
H51A H 0.8459 1.1198 1.1567 0.123 Uiso 1 1 calc R . . 
H51B H 0.9285 1.1475 1.2109 0.123 Uiso 1 1 calc R . . 
H51C H 0.8814 1.0429 1.2180 0.123 Uiso 1 1 calc R . . 
C61 C 0.7418(16) 1.1779(16) 0.7449(15) 0.183(10) Uani 1 1 d . . . 
H61A H 0.7292 1.2313 0.7784 0.274 Uiso 1 1 calc R . . 
H61B H 0.7821 1.1308 0.7698 0.274 Uiso 1 1 calc R . . 
H61C H 0.6876 1.1438 0.7287 0.274 Uiso 1 1 calc R . . 
C62 C 0.7826(10) 1.2206(12) 0.6793(9) 0.111(5) Uani 1 1 d . . . 
 
loop_ 
 _atom_site_aniso_label 
 _atom_site_aniso_U_11 
 _atom_site_aniso_U_22 
 _atom_site_aniso_U_33 
 _atom_site_aniso_U_23 
 _atom_site_aniso_U_13 
 _atom_site_aniso_U_12 
W1 0.04792(18) 0.0527(2) 0.03227(16) 0.00631(15) 0.00356(14) -0.00228(18) 
W2 0.04570(18) 0.0510(2) 0.04053(18) 0.00641(16) 0.00296(15) 0.01037(17) 
W3 0.05056(19) 0.04228(19) 0.03483(16) -0.00060(15) 0.00065(14) -0.00489(17) 
W4 0.04210(18) 0.0575(2) 0.04717(19) 0.00368(18) 0.00839(15) 0.01097(17) 
W5 0.0553(2) 0.04330(19) 0.03397(16) -0.00407(15) 0.00120(15) -0.00438(17) 
W6 0.04699(18) 0.0505(2) 0.03565(16) 0.01034(16) 0.00354(14) -0.00250(18) 
W7 0.04097(17) 0.04520(19) 0.03701(17) -0.00146(15) -0.00276(14) -0.00386(16) 
W8 0.04326(17) 0.04416(19) 0.03788(17) 0.00566(15) 0.00016(14) 0.00567(16) 
W9 0.03732(16) 0.05017(19) 0.03806(16) -0.00009(17) 0.00575(13) 0.00437(17) 
W10 0.04908(19) 0.0466(2) 0.03591(17) -0.00518(16) -0.00178(15) -0.00277(17) 
W11 0.04937(19) 0.04465(19) 0.03815(17) -0.00063(16) 0.00004(15) -0.00812(17) 
W12 0.03762(16) 0.0523(2) 0.04299(18) 0.00015(18) -0.00068(14) -0.00156(18) 
Zn1 0.0334(4) 0.0376(4) 0.0278(4) 0.0036(3) 0.0028(3) 0.0012(4) 
Zn2 0.0460(5) 0.0451(6) 0.0341(5) -0.0025(4) 0.0044(4) 0.0008(5) 
Zn3 0.0431(5) 0.0552(6) 0.0364(5) -0.0016(5) -0.0012(4) 0.0015(5) 
O1 0.030(3) 0.060(4) 0.040(3) 0.005(3) 0.003(2) 0.008(3) 
O2 0.040(3) 0.101(5) 0.039(3) 0.003(4) -0.001(3) -0.005(4) 
O3 0.050(3) 0.045(3) 0.028(3) 0.014(2) 0.006(2) 0.005(3) 
O4 0.044(3) 0.050(3) 0.037(3) 0.008(3) -0.003(2) 0.017(3) 
O5 0.036(3) 0.061(4) 0.039(3) 0.006(3) -0.004(2) -0.015(3) 
O6 0.043(3) 0.053(4) 0.038(3) 0.006(3) 0.003(2) -0.003(3) 
O7 0.067(4) 0.075(5) 0.063(4) 0.017(4) -0.019(4) 0.004(4) 
O8 0.046(3) 0.069(4) 0.049(3) 0.005(3) 0.007(3) 0.002(3) 
O9 0.047(3) 0.032(3) 0.043(3) 0.002(2) 0.025(2) 0.021(2) 
O10 0.038(3) 0.063(4) 0.044(3) 0.013(3) 0.009(2) 0.011(3) 
O11 0.094(4) 0.071(4) 0.046(3) 0.027(3) 0.030(3) 0.032(4) 
O12 0.061(3) 0.050(4) 0.035(3) 0.012(3) 0.019(3) 0.009(3) 
O13 0.045(3) 0.024(3) 0.059(4) 0.007(3) -0.007(3) 0.013(2) 
O14 0.0521(9) 0.0518(9) 0.0506(10) 0.0000(8) 0.0049(7) 0.0004(8) 
O15 0.058(3) 0.042(3) 0.039(3) -0.008(3) 0.012(3) 0.002(3) 
O16 0.038(3) 0.064(4) 0.032(3) -0.004(3) 0.009(2) 0.011(3) 
O17 0.049(3) 0.062(3) 0.031(2) -0.006(2) 0.001(2) 0.000(2) 
O18 0.063(3) 0.060(4) 0.017(2) 0.000(3) 0.007(2) -0.012(3) 
O19 0.076(4) 0.034(3) 0.048(4) 0.000(3) -0.007(3) 0.008(3) 
O20 0.063(3) 0.043(3) 0.031(3) -0.002(3) 0.011(3) -0.020(3) 
O21 0.030(3) 0.064(4) 0.035(3) 0.002(3) 0.010(2) 0.006(3) 
O22 0.039(3) 0.040(3) 0.041(3) 0.011(3) 0.000(2) -0.007(3) 
O23 0.017(2) 0.078(4) 0.043(3) -0.015(3) 0.006(2) 0.009(3) 
O24 0.044(3) 0.038(3) 0.047(3) -0.003(3) 0.000(3) 0.003(3) 
O25 0.042(3) 0.152(8) 0.043(4) 0.026(5) 0.001(3) 0.008(5) 
O26 0.050(3) 0.038(3) 0.039(3) -0.001(3) -0.009(3) 0.018(3) 
O27 0.043(3) 0.035(3) 0.034(3) 0.002(2) 0.011(2) 0.001(3) 
O28 0.030(3) 0.055(4) 0.034(3) 0.001(3) -0.007(2) 0.006(3) 
O29 0.050(3) 0.041(3) 0.046(3) 0.002(3) -0.007(3) -0.014(3) 
O30 0.055(3) 0.030(3) 0.044(3) -0.006(3) 0.003(3) -0.007(3) 
O31 0.036(3) 0.048(3) 0.033(3) -0.007(3) -0.005(2) -0.004(3) 
O32 0.034(3) 0.061(4) 0.034(3) 0.000(3) -0.004(2) -0.007(3) 
O33 0.065(4) 0.099(5) 0.056(4) -0.049(3) 0.002(3) 0.018(4) 
O34 0.038(3) 0.096(5) 0.060(4) 0.038(4) -0.012(3) -0.010(3) 
O35 0.036(2) 0.038(3) 0.035(2) -0.008(2) -0.0043(19) -0.009(2) 
O36 0.069(4) 0.026(3) 0.095(5) 0.006(3) 0.010(4) -0.007(3) 
O37 0.040(3) 0.081(5) 0.043(3) 0.004(3) -0.008(3) 0.002(3) 
O38 0.066(4) 0.050(4) 0.040(3) 0.002(3) 0.014(3) -0.004(3) 
O39 0.059(4) 0.033(3) 0.063(4) 0.002(3) -0.014(3) 0.010(3) 
O40 0.077(4) 0.038(3) 0.074(4) 0.028(3) -0.011(4) -0.009(4) 
C1 0.051(4) 0.067(4) 0.055(4) -0.002(3) -0.004(3) -0.001(3) 
C2 0.054(6) 0.068(7) 0.067(7) -0.002(6) -0.002(5) 0.007(5) 
C3 0.048(5) 0.064(6) 0.040(4) 0.006(4) -0.017(4) -0.002(5) 
C4 0.061(4) 0.077(4) 0.066(4) -0.001(3) 0.012(3) 0.001(3) 
C5 0.054(5) 0.063(6) 0.062(6) -0.003(5) -0.022(5) 0.009(5) 
C6 0.070(6) 0.053(5) 0.025(4) 0.004(4) -0.007(4) 0.017(5) 
C7 0.065(6) 0.044(5) 0.061(6) 0.006(5) -0.017(5) -0.015(5) 
C8 0.081(7) 0.040(5) 0.080(7) -0.007(5) -0.025(6) 0.011(5) 
C9 0.053(5) 0.057(6) 0.056(5) 0.016(5) -0.021(4) -0.013(5) 
C10 0.036(4) 0.061(6) 0.068(6) 0.031(5) -0.011(4) -0.002(5) 
C11 0.034(4) 0.113(9) 0.046(5) 0.003(6) 0.015(4) -0.006(5) 
C12 0.044(5) 0.080(7) 0.047(5) -0.003(5) -0.002(4) -0.007(5) 
C14 0.052(5) 0.094(8) 0.052(6) -0.015(6) 0.002(5) -0.012(6) 
C15 0.054(5) 0.076(7) 0.038(4) -0.016(5) 0.003(4) -0.003(5) 
C16 0.060(6) 0.072(7) 0.066(6) -0.004(6) 0.011(5) 0.012(6) 
C31 0.049(3) 0.043(3) 0.052(3) -0.001(3) -0.003(3) -0.011(3) 
C32 0.091(4) 0.086(4) 0.090(4) 0.002(4) 0.005(3) 0.004(4) 
C33 0.063(4) 0.063(4) 0.070(4) 0.002(3) 0.010(3) -0.004(3) 
C34 0.066(6) 0.043(5) 0.056(6) 0.004(5) 0.006(5) 0.015(5) 
C35 0.040(4) 0.061(6) 0.037(4) -0.001(4) -0.008(4) 0.000(4) 
C36 0.091(8) 0.091(9) 0.069(7) 0.013(7) 0.022(6) -0.008(8) 
C37 0.138(10) 0.091(7) 0.041(5) 0.021(6) -0.028(6) -0.064(7) 
N9 0.064(5) 0.087(6) 0.032(4) -0.004(4) -0.013(4) -0.014(5) 
C41 0.049(5) 0.045(5) 0.051(5) 0.003(4) 0.000(4) 0.007(4) 
C42 0.142(9) 0.068(6) 0.128(9) 0.052(6) 0.069(7) 0.075(6) 
C43 0.118(8) 0.068(7) 0.153(10) 0.055(7) 0.083(7) 0.039(7) 
C44 0.059(5) 0.081(7) 0.066(6) -0.024(5) -0.005(5) 0.038(5) 
C45 0.092(4) 0.105(4) 0.112(4) 0.011(4) -0.013(4) -0.020(4) 
C46 0.101(3) 0.112(3) 0.111(3) 0.000(3) 0.001(3) -0.010(3) 
C47 0.098(4) 0.113(4) 0.116(4) 0.005(4) -0.010(4) -0.014(4) 
C48 0.100(4) 0.115(4) 0.113(4) 0.006(4) -0.017(4) -0.014(4) 
C52 0.062(6) 0.066(6) 0.082(7) 0.015(6) -0.009(6) -0.031(5) 
N1 0.060(5) 0.086(6) 0.034(4) -0.003(4) -0.006(3) 0.029(5) 
N2 0.043(4) 0.041(4) 0.042(4) 0.015(3) 0.000(3) 0.003(3) 
N3 0.042(5) 0.175(12) 0.064(6) 0.023(7) -0.001(4) -0.002(6) 
N4 0.045(4) 0.052(4) 0.037(4) 0.006(3) -0.005(3) 0.007(4) 
N5 0.045(4) 0.060(5) 0.076(6) 0.003(5) 0.005(4) -0.008(4) 
N6 0.097(7) 0.095(8) 0.060(6) -0.002(6) 0.000(6) 0.001(7) 
N7 0.055(4) 0.040(4) 0.039(4) 0.010(3) 0.010(3) -0.001(4) 
N8 0.0464(9) 0.0463(10) 0.0469(10) 0.0010(8) 0.0031(8) -0.0006(8) 
C38 0.051(6) 0.058(6) 0.112(9) -0.021(7) 0.005(6) 0.008(5) 
N10 0.077(5) 0.030(4) 0.050(4) -0.018(3) -0.002(4) 0.009(4) 
N11 0.066(5) 0.040(4) 0.056(5) -0.007(4) 0.013(4) -0.001(4) 
N12 0.095(4) 0.112(4) 0.110(4) 0.009(4) -0.020(4) -0.019(4) 
N13 0.069(5) 0.072(6) 0.045(4) -0.009(4) 0.009(4) 0.010(5) 
O1W 0.170(8) 0.120(7) 0.084(6) -0.048(5) 0.035(6) -0.064(7) 
N61 0.093(8) 0.184(14) 0.118(10) 0.019(11) 0.021(7) 0.037(10) 
C51 0.087(4) 0.075(4) 0.086(4) -0.002(3) 0.013(3) 0.000(3) 
C61 0.183(17) 0.081(10) 0.27(2) 0.038(13) -0.098(16) -0.023(12) 
C62 0.114(9) 0.094(10) 0.115(10) -0.025(8) -0.060(8) 0.047(8) 
 
_geom_special_details 
; 
 All esds (except the esd in the dihedral angle between two l.s. planes) 
 are estimated using the full covariance matrix.  The cell esds are taken 
 into account individually in the estimation of esds in distances, angles 
 and torsion angles; correlations between esds in cell parameters are only 
 used when they are defined by crystal symmetry.  An approximate (isotropic) 
 treatment of cell esds is used for estimating esds involving l.s. planes. 
; 
 
loop_ 
 _geom_bond_atom_site_label_1 
 _geom_bond_atom_site_label_2 
 _geom_bond_distance 
 _geom_bond_site_symmetry_2 
 _geom_bond_publ_flag 
W1 O1 1.747(6) . ? 
W1 O5 1.874(7) . ? 
W1 O4 1.938(6) . ? 
W1 O2 1.940(7) . ? 
W1 O3 2.002(6) . ? 
W1 O6 2.127(6) . ? 
W2 O7 1.746(8) . ? 
W2 O10 1.893(7) . ? 
W2 O9 1.925(5) . ? 
W2 O8 1.937(7) . ? 
W2 O2 1.951(6) . ? 
W2 O6 2.174(6) . ? 
W3 O11 1.607(8) . ? 
W3 O3 1.912(5) . ? 
W3 O12 1.937(6) . ? 
W3 O13 1.940(6) . ? 
W3 O8 1.967(6) . ? 
W3 O6 2.203(6) . ? 
W4 O14 1.716(7) . ? 
W4 O17 1.907(6) . ? 
W4 O9 1.932(5) . ? 
W4 O16 1.934(6) . ? 
W4 O15 1.938(6) . ? 
W4 O18 2.123(6) . ? 
W5 O19 1.726(6) . ? 
W5 O12 1.922(6) . ? 
W5 O21 1.929(6) . ? 
W5 O15 1.959(6) . ? 
W5 O20 2.010(6) . ? 
W5 O18 2.153(6) . ? 
W6 O22 1.745(6) . ? 
W6 O23 1.892(5) . ? 
W6 O20 1.904(6) . ? 
W6 O24 1.958(6) . ? 
W6 O16 1.980(6) . ? 
W6 O18 2.185(6) . ? 
W7 O25 1.709(7) . ? 
W7 O13 1.887(6) . ? 
W7 O21 1.898(6) . ? 
W7 O27 1.951(6) . ? 
W7 O26 1.961(6) . ? 
W7 O28 2.181(6) . ? 
W8 O39 1.717(6) . ? 
W8 O31 1.872(6) . ? 
W8 O30 1.917(6) . ? 
W8 O23 1.940(6) . ? 
W8 O26 1.956(6) . ? 
W8 O28 2.180(6) . ? 
W9 O32 1.741(6) . ? 
W9 O4 1.897(6) . ? 
W9 O29 1.940(6) . ? 
W9 O30 1.954(6) . ? 
W9 O27 1.962(5) . ? 
W9 O28 2.132(6) . ? 
W10 O33 1.727(7) . ? 
W10 O38 1.879(7) . ? 
W10 O29 1.906(6) . ? 
W10 O34 1.915(6) . ? 
W10 O5 1.965(7) . ? 
W10 O35 2.194(5) . ? 
W11 O36 1.746(7) . ? 
W11 O24 1.883(6) . ? 
W11 O37 1.911(6) . ? 
W11 O31 1.956(5) . ? 
W11 O38 1.992(6) . ? 
W11 O35 2.193(6) . ? 
W12 O40 1.708(7) . ? 
W12 O10 1.939(7) . ? 
W12 O17 1.953(6) . ? 
W12 O34 1.971(7) . ? 
W12 O37 2.004(7) . ? 
W12 O35 2.170(5) . ? 
Zn1 O35 1.857(6) . ? 
Zn1 O28 1.884(5) . ? 
Zn1 O6 1.899(6) . ? 
Zn1 O18 1.907(6) . ? 
Zn2 N7 2.057(8) . ? 
Zn2 O14 2.131(7) 1_455 ? 
Zn2 O22 2.143(6) 2_746 ? 
Zn2 N1 2.150(8) . ? 
Zn2 N5 2.181(9) 1_454 ? 
Zn2 O1W 2.236(11) . ? 
Zn3 N10 2.071(8) . ? 
Zn3 N4 2.128(7) . ? 
Zn3 N2 2.133(7) . ? 
Zn3 O32 2.200(6) 2_747 ? 
Zn3 N13 2.254(9) . ? 
Zn3 O1 2.273(6) . ? 
O14 Zn2 2.131(7) 1_655 ? 
O22 Zn2 2.143(6) 2_756 ? 
O32 Zn3 2.200(6) 2_757 ? 
C1 N1 1.342(13) . ? 
C1 C2 1.424(15) . ? 
C1 H1A 0.9300 . ? 
C2 N3 1.356(15) . ? 
C2 C3 1.362(15) . ? 
C3 C4 1.448(15) . ? 
C3 C6 1.489(13) . ? 
C4 C5 1.380(15) . ? 
C4 H4A 0.9300 . ? 
C5 N1 1.306(13) . ? 
C5 H5A 0.9300 . ? 
C6 C10 1.366(14) . ? 
C6 C7 1.438(14) . ? 
C7 C8 1.385(15) . ? 
C7 H7A 0.9300 . ? 
C8 N2 1.292(13) . ? 
C8 H8A 0.9300 . ? 
C9 C10 1.370(13) . ? 
C9 N2 1.395(12) . ? 
C9 H9A 0.9300 . ? 
C10 H10A 0.9300 . ? 
C11 N4 1.302(12) . ? 
C11 C12 1.395(13) . ? 
C11 H11A 0.9300 . ? 
C12 N6 1.334(15) . ? 
C12 C13 1.426(14) . ? 
C13 C14 1.437(15) . ? 
C13 C16 1.449(15) . ? 
C14 C15 1.353(14) . ? 
C14 H14A 0.9300 . ? 
C15 N4 1.362(12) . ? 
C15 H15A 0.9300 . ? 
C16 C17 1.35(2) . ? 
C16 C20 1.38(2) . ? 
C17 C18 1.48(2) . ? 
C17 H17A 0.9300 . ? 
C18 N5 1.19(2) . ? 
C18 H18A 0.9300 . ? 
C19 N5 1.471(19) . ? 
C19 C20 1.50(2) . ? 
C19 H19A 0.9300 . ? 
C20 H20A 0.9300 . ? 
C31 N7 1.292(12) . ? 
C31 N8 1.325(12) . ? 
C31 H31A 0.9300 . ? 
C32 C33 1.325(19) . ? 
C32 N8 1.340(17) . ? 
C32 H32A 0.9300 . ? 
C33 N7 1.349(14) . ? 
C33 H33A 0.9300 . ? 
C34 N8 1.427(13) . ? 
C34 C35 1.563(13) . ? 
C34 H34A 0.9700 . ? 
C34 H34B 0.9700 . ? 
C35 N9 1.510(14) . ? 
C35 C38 1.566(15) . ? 
C35 H35A 0.9800 . ? 
C36 C38 1.468(17) . ? 
C36 C37 1.586(19) . ? 
C36 H36A 0.9700 . ? 
C36 H36B 0.9700 . ? 
C37 N9 1.440(15) . ? 
C37 H37A 0.9700 . ? 
C37 H37B 0.9700 . ? 
N9 H38A 0.9000 . ? 
N9 H38B 0.9000 . ? 
C41 N10 1.280(13) . ? 
C41 N11 1.300(13) . ? 
C41 C43 2.034(17) . ? 
C41 H41A 0.9300 . ? 
C42 C43 1.283(19) . ? 
C42 N11 1.345(16) . ? 
C42 H42A 0.9300 . ? 
C43 N10 1.349(15) . ? 
C43 H43A 0.9300 . ? 
C44 N11 1.430(14) . ? 
C44 C45 1.528(19) . ? 
C44 H44A 0.9700 . ? 
C44 H44B 0.9700 . ? 
C45 N12 1.49(2) . ? 
C45 C48 1.58(2) . ? 
C45 H45A 0.9800 . ? 
C46 C47 1.51(2) . ? 
C46 N12 1.62(2) . ? 
C46 H46A 0.9700 . ? 
C46 H46B 0.9700 . ? 
C47 C48 1.51(2) . ? 
C47 H47A 0.9700 . ? 
C47 H47B 0.9700 . ? 
C48 H48A 0.9700 . ? 
C48 H48B 0.9700 . ? 
C52 N13 1.118(15) . ? 
C52 C51 1.453(18) . ? 
N3 H3A 0.8600 . ? 
N3 H3B 0.8600 . ? 
N5 Zn2 2.181(9) 1_656 ? 
N6 H6A 0.8600 . ? 
N6 H6B 0.8600 . ? 
C38 H9B 0.9700 . ? 
C38 H9C 0.9700 . ? 
N12 H12A 0.9000 . ? 
N12 H12B 0.9000 . ? 
O1W H1WB 0.8507 . ? 
O1W H1WC 0.8511 . ? 
N61 C62 1.25(2) . ? 
C51 H51A 0.9600 . ? 
C51 H51B 0.9600 . ? 
C51 H51C 0.9600 . ? 
C61 C62 1.49(3) . ? 
C61 H61A 0.9600 . ? 
C61 H61B 0.9600 . ? 
C61 H61C 0.9600 . ? 
 
loop_ 
 _geom_angle_atom_site_label_1 
 _geom_angle_atom_site_label_2 
 _geom_angle_atom_site_label_3 
 _geom_angle 
 _geom_angle_site_symmetry_1 
 _geom_angle_site_symmetry_3 
 _geom_angle_publ_flag 
O1 W1 O5 105.6(3) . . ? 
O1 W1 O4 100.0(3) . . ? 
O5 W1 O4 86.3(3) . . ? 
O1 W1 O2 97.9(3) . . ? 
O5 W1 O2 91.9(3) . . ? 
O4 W1 O2 161.8(3) . . ? 
O1 W1 O3 91.0(3) . . ? 
O5 W1 O3 163.2(2) . . ? 
O4 W1 O3 88.1(2) . . ? 
O2 W1 O3 88.5(3) . . ? 
O1 W1 O6 162.5(3) . . ? 
O5 W1 O6 90.3(3) . . ? 
O4 W1 O6 88.1(2) . . ? 
O2 W1 O6 73.8(2) . . ? 
O3 W1 O6 73.7(2) . . ? 
O7 W2 O10 103.1(3) . . ? 
O7 W2 O9 101.5(3) . . ? 
O10 W2 O9 89.3(2) . . ? 
O7 W2 O8 95.0(3) . . ? 
O10 W2 O8 161.8(3) . . ? 
O9 W2 O8 87.8(3) . . ? 
O7 W2 O2 95.9(3) . . ? 
O10 W2 O2 89.0(3) . . ? 
O9 W2 O2 162.4(3) . . ? 
O8 W2 O2 88.5(3) . . ? 
O7 W2 O6 163.6(3) . . ? 
O10 W2 O6 88.5(2) . . ? 
O9 W2 O6 90.0(2) . . ? 
O8 W2 O6 73.6(3) . . ? 
O2 W2 O6 72.5(2) . . ? 
O11 W3 O3 99.1(3) . . ? 
O11 W3 O12 98.8(3) . . ? 
O3 W3 O12 162.0(3) . . ? 
O11 W3 O13 102.3(3) . . ? 
O3 W3 O13 90.6(3) . . ? 
O12 W3 O13 87.2(3) . . ? 
O11 W3 O8 97.5(3) . . ? 
O3 W3 O8 90.2(3) . . ? 
O12 W3 O8 85.9(3) . . ? 
O13 W3 O8 159.7(3) . . ? 
O11 W3 O6 167.2(3) . . ? 
O3 W3 O6 73.7(2) . . ? 
O12 W3 O6 88.4(2) . . ? 
O13 W3 O6 88.5(2) . . ? 
O8 W3 O6 72.4(3) . . ? 
O14 W4 O17 104.2(3) . . ? 
O14 W4 O9 100.4(3) . . ? 
O17 W4 O9 90.4(3) . . ? 
O14 W4 O16 95.5(3) . . ? 
O17 W4 O16 89.1(3) . . ? 
O9 W4 O16 163.7(2) . . ? 
O14 W4 O15 92.3(3) . . ? 
O17 W4 O15 163.4(3) . . ? 
O9 W4 O15 84.8(2) . . ? 
O16 W4 O15 91.0(3) . . ? 
O14 W4 O18 162.8(3) . . ? 
O17 W4 O18 90.6(2) . . ? 
O9 W4 O18 88.0(2) . . ? 
O16 W4 O18 75.7(2) . . ? 
O15 W4 O18 73.4(2) . . ? 
O19 W5 O12 99.4(3) . . ? 
O19 W5 O21 102.6(3) . . ? 
O12 W5 O21 88.6(3) . . ? 
O19 W5 O15 96.8(3) . . ? 
O12 W5 O15 89.1(3) . . ? 
O21 W5 O15 160.5(2) . . ? 
O19 W5 O20 98.1(3) . . ? 
O12 W5 O20 162.6(2) . . ? 
O21 W5 O20 87.3(3) . . ? 
O15 W5 O20 89.2(3) . . ? 
O19 W5 O18 166.0(3) . . ? 
O12 W5 O18 89.5(2) . . ? 
O21 W5 O18 88.4(2) . . ? 
O15 W5 O18 72.3(2) . . ? 
O20 W5 O18 73.5(2) . . ? 
O22 W6 O23 103.4(3) . . ? 
O22 W6 O20 99.4(3) . . ? 
O23 W6 O20 91.7(3) . . ? 
O22 W6 O24 98.2(3) . . ? 
O23 W6 O24 86.4(3) . . ? 
O20 W6 O24 162.2(2) . . ? 
O22 W6 O16 94.4(3) . . ? 
O23 W6 O16 161.6(2) . . ? 
O20 W6 O16 90.1(3) . . ? 
O24 W6 O16 86.3(2) . . ? 
O22 W6 O18 166.3(3) . . ? 
O23 W6 O18 89.4(3) . . ? 
O20 W6 O18 74.8(2) . . ? 
O24 W6 O18 87.5(2) . . ? 
O16 W6 O18 73.4(2) . . ? 
O25 W7 O13 103.1(4) . . ? 
O25 W7 O21 100.0(3) . . ? 
O13 W7 O21 88.7(3) . . ? 
O25 W7 O27 97.8(3) . . ? 
O13 W7 O27 86.9(2) . . ? 
O21 W7 O27 162.2(2) . . ? 
O25 W7 O26 95.9(4) . . ? 
O13 W7 O26 161.0(2) . . ? 
O21 W7 O26 87.7(3) . . ? 
O27 W7 O26 90.9(2) . . ? 
O25 W7 O28 165.0(4) . . ? 
O13 W7 O28 88.8(2) . . ? 
O21 W7 O28 89.2(2) . . ? 
O27 W7 O28 73.5(2) . . ? 
O26 W7 O28 72.4(2) . . ? 
O39 W8 O31 101.9(3) . . ? 
O39 W8 O30 97.7(3) . . ? 
O31 W8 O30 91.1(2) . . ? 
O39 W8 O23 101.7(3) . . ? 
O31 W8 O23 86.6(2) . . ? 
O30 W8 O23 160.5(3) . . ? 
O39 W8 O26 96.5(3) . . ? 
O31 W8 O26 161.2(3) . . ? 
O30 W8 O26 90.6(2) . . ? 
O23 W8 O26 85.7(2) . . ? 
O39 W8 O28 165.4(3) . . ? 
O31 W8 O28 90.0(2) . . ? 
O30 W8 O28 73.2(2) . . ? 
O23 W8 O28 87.4(2) . . ? 
O26 W8 O28 72.6(2) . . ? 
O32 W9 O4 102.0(3) . . ? 
O32 W9 O29 101.6(3) . . ? 
O4 W9 O29 87.0(3) . . ? 
O32 W9 O30 96.1(3) . . ? 
O4 W9 O30 161.5(3) . . ? 
O29 W9 O30 85.7(3) . . ? 
O32 W9 O27 97.4(3) . . ? 
O4 W9 O27 89.9(2) . . ? 
O29 W9 O27 160.9(3) . . ? 
O30 W9 O27 91.4(2) . . ? 
O32 W9 O28 166.4(2) . . ? 
O4 W9 O28 89.0(2) . . ? 
O29 W9 O28 86.7(2) . . ? 
O30 W9 O28 73.6(2) . . ? 
O27 W9 O28 74.5(2) . . ? 
O33 W10 O38 99.7(3) . . ? 
O33 W10 O29 105.4(3) . . ? 
O38 W10 O29 89.1(3) . . ? 
O33 W10 O34 94.3(3) . . ? 
O38 W10 O34 91.3(3) . . ? 
O29 W10 O34 160.0(3) . . ? 
O33 W10 O5 98.7(3) . . ? 
O38 W10 O5 161.5(3) . . ? 
O29 W10 O5 87.5(2) . . ? 
O34 W10 O5 85.8(3) . . ? 
O33 W10 O35 165.5(3) . . ? 
O38 W10 O35 74.1(2) . . ? 
O29 W10 O35 87.8(2) . . ? 
O34 W10 O35 73.1(3) . . ? 
O5 W10 O35 87.6(2) . . ? 
O36 W11 O24 104.4(3) . . ? 
O36 W11 O37 95.1(3) . . ? 
O24 W11 O37 89.8(3) . . ? 
O36 W11 O31 101.9(3) . . ? 
O24 W11 O31 87.3(2) . . ? 
O37 W11 O31 163.0(3) . . ? 
O36 W11 O38 96.7(3) . . ? 
O24 W11 O38 158.9(3) . . ? 
O37 W11 O38 89.7(3) . . ? 
O31 W11 O38 87.0(3) . . ? 
O36 W11 O35 164.7(3) . . ? 
O24 W11 O35 87.5(2) . . ? 
O37 W11 O35 75.0(3) . . ? 
O31 W11 O35 88.1(2) . . ? 
O38 W11 O35 72.0(2) . . ? 
O40 W12 O10 101.1(3) . . ? 
O40 W12 O17 103.5(3) . . ? 
O10 W12 O17 87.1(3) . . ? 
O40 W12 O34 96.9(3) . . ? 
O10 W12 O34 88.4(3) . . ? 
O17 W12 O34 159.5(3) . . ? 
O40 W12 O37 97.8(3) . . ? 
O10 W12 O37 161.0(2) . . ? 
O17 W12 O37 86.4(3) . . ? 
O34 W12 O37 91.4(3) . . ? 
O40 W12 O35 166.1(3) . . ? 
O10 W12 O35 88.0(2) . . ? 
O17 W12 O35 87.3(2) . . ? 
O34 W12 O35 72.6(2) . . ? 
O37 W12 O35 73.8(2) . . ? 
O35 Zn1 O28 110.6(3) . . ? 
O35 Zn1 O6 108.9(2) . . ? 
O28 Zn1 O6 108.8(3) . . ? 
O35 Zn1 O18 109.6(3) . . ? 
O28 Zn1 O18 110.6(3) . . ? 
O6 Zn1 O18 108.2(3) . . ? 
N7 Zn2 O14 93.6(3) . 1_455 ? 
N7 Zn2 O22 88.7(3) . 2_746 ? 
O14 Zn2 O22 173.7(2) 1_455 2_746 ? 
N7 Zn2 N1 98.6(3) . . ? 
O14 Zn2 N1 85.6(3) 1_455 . ? 
O22 Zn2 N1 88.2(3) 2_746 . ? 
N7 Zn2 N5 89.7(3) . 1_454 ? 
O14 Zn2 N5 91.6(3) 1_455 1_454 ? 
O22 Zn2 N5 94.3(3) 2_746 1_454 ? 
N1 Zn2 N5 171.4(3) . 1_454 ? 
N7 Zn2 O1W 172.7(3) . . ? 
O14 Zn2 O1W 87.5(3) 1_455 . ? 
O22 Zn2 O1W 91.0(3) 2_746 . ? 
N1 Zn2 O1W 88.7(4) . . ? 
N5 Zn2 O1W 83.1(4) 1_454 . ? 
N10 Zn3 N4 94.6(3) . . ? 
N10 Zn3 N2 95.4(3) . . ? 
N4 Zn3 N2 169.8(3) . . ? 
N10 Zn3 O32 90.0(3) . 2_747 ? 
N4 Zn3 O32 89.8(3) . 2_747 ? 
N2 Zn3 O32 88.0(2) . 2_747 ? 
N10 Zn3 N13 178.9(3) . . ? 
N4 Zn3 N13 86.4(3) . . ? 
N2 Zn3 N13 83.6(3) . . ? 
O32 Zn3 N13 89.8(3) 2_747 . ? 
N10 Zn3 O1 95.7(3) . . ? 
N4 Zn3 O1 88.1(3) . . ? 
N2 Zn3 O1 93.1(2) . . ? 
O32 Zn3 O1 174.1(2) 2_747 . ? 
N13 Zn3 O1 84.6(3) . . ? 
W1 O1 Zn3 144.0(3) . . ? 
W1 O2 W2 114.4(3) . . ? 
W3 O3 W1 114.0(3) . . ? 
W9 O4 W1 151.3(4) . . ? 
W1 O5 W10 150.1(3) . . ? 
Zn1 O6 W1 119.5(3) . . ? 
Zn1 O6 W2 118.2(3) . . ? 
W1 O6 W2 99.0(2) . . ? 
Zn1 O6 W3 119.0(3) . . ? 
W1 O6 W3 98.6(2) . . ? 
W2 O6 W3 98.1(3) . . ? 
W2 O8 W3 115.8(3) . . ? 
W2 O9 W4 146.2(3) . . ? 
W2 O10 W12 150.9(3) . . ? 
W5 O12 W3 148.7(4) . . ? 
W7 O13 W3 150.3(4) . . ? 
W4 O14 Zn2 148.7(4) . 1_655 ? 
W4 O15 W5 114.3(3) . . ? 
W4 O16 W6 112.6(3) . . ? 
W4 O17 W12 148.2(4) . . ? 
Zn1 O18 W4 119.9(3) . . ? 
Zn1 O18 W5 119.5(3) . . ? 
W4 O18 W5 100.0(3) . . ? 
Zn1 O18 W6 117.1(3) . . ? 
W4 O18 W6 98.2(2) . . ? 
W5 O18 W6 97.9(2) . . ? 
W6 O20 W5 113.4(3) . . ? 
W7 O21 W5 149.1(3) . . ? 
W6 O22 Zn2 155.0(3) . 2_756 ? 
W6 O23 W8 151.8(3) . . ? 
W11 O24 W6 150.5(3) . . ? 
W8 O26 W7 115.8(3) . . ? 
W7 O27 W9 113.3(3) . . ? 
Zn1 O28 W9 120.0(3) . . ? 
Zn1 O28 W8 118.1(3) . . ? 
W9 O28 W8 98.3(2) . . ? 
Zn1 O28 W7 118.5(3) . . ? 
W9 O28 W7 98.6(2) . . ? 
W8 O28 W7 99.1(2) . . ? 
W10 O29 W9 149.9(4) . . ? 
W8 O30 W9 114.8(3) . . ? 
W8 O31 W11 150.4(3) . . ? 
W9 O32 Zn3 155.2(4) . 2_757 ? 
W10 O34 W12 116.1(3) . . ? 
Zn1 O35 W12 121.2(3) . . ? 
Zn1 O35 W11 119.1(3) . . ? 
W12 O35 W11 97.4(2) . . ? 
Zn1 O35 W10 118.7(3) . . ? 
W12 O35 W10 98.2(2) . . ? 
W11 O35 W10 97.3(2) . . ? 
W11 O37 W12 113.7(3) . . ? 
W10 O38 W11 116.5(3) . . ? 
N1 C1 C2 124.5(10) . . ? 
N1 C1 H1A 117.7 . . ? 
C2 C1 H1A 117.7 . . ? 
N3 C2 C3 125.2(10) . . ? 
N3 C2 C1 119.6(10) . . ? 
C3 C2 C1 114.5(10) . . ? 
C2 C3 C4 121.9(9) . . ? 
C2 C3 C6 123.3(9) . . ? 
C4 C3 C6 114.7(9) . . ? 
C5 C4 C3 116.5(10) . . ? 
C5 C4 H4A 121.8 . . ? 
C3 C4 H4A 121.8 . . ? 
N1 C5 C4 123.4(10) . . ? 
N1 C5 H5A 118.3 . . ? 
C4 C5 H5A 118.3 . . ? 
C10 C6 C7 115.1(8) . . ? 
C10 C6 C3 118.2(9) . . ? 
C7 C6 C3 126.7(9) . . ? 
C8 C7 C6 119.9(9) . . ? 
C8 C7 H7A 120.0 . . ? 
C6 C7 H7A 120.0 . . ? 
N2 C8 C7 123.4(10) . . ? 
N2 C8 H8A 118.3 . . ? 
C7 C8 H8A 118.3 . . ? 
C10 C9 N2 120.8(9) . . ? 
C10 C9 H9A 119.6 . . ? 
N2 C9 H9A 119.6 . . ? 
C6 C10 C9 122.5(9) . . ? 
C6 C10 H10A 118.7 . . ? 
C9 C10 H10A 118.7 . . ? 
N4 C11 C12 125.7(9) . . ? 
N4 C11 H11A 117.1 . . ? 
C12 C11 H11A 117.1 . . ? 
N6 C12 C11 121.9(10) . . ? 
N6 C12 C13 121.9(9) . . ? 
C11 C12 C13 115.9(9) . . ? 
C12 C13 C14 117.5(9) . . ? 
C12 C13 C16 121.4(9) . . ? 
C14 C13 C16 120.7(9) . . ? 
C15 C14 C13 119.8(10) . . ? 
C15 C14 H14A 120.1 . . ? 
C13 C14 H14A 120.1 . . ? 
C14 C15 N4 121.7(9) . . ? 
C14 C15 H15A 119.1 . . ? 
N4 C15 H15A 119.1 . . ? 
C17 C16 C20 114.3(14) . . ? 
C17 C16 C13 122.1(12) . . ? 
C20 C16 C13 123.6(13) . . ? 
C16 C17 C18 123.7(15) . . ? 
C16 C17 H17A 118.1 . . ? 
C18 C17 H17A 118.1 . . ? 
N5 C18 C17 124.0(16) . . ? 
N5 C18 H18A 118.0 . . ? 
C17 C18 H18A 118.0 . . ? 
N5 C19 C20 117.8(15) . . ? 
N5 C19 H19A 121.1 . . ? 
C20 C19 H19A 121.1 . . ? 
C16 C20 C19 121.6(17) . . ? 
C16 C20 H20A 119.2 . . ? 
C19 C20 H20A 119.2 . . ? 
N7 C31 N8 114.4(9) . . ? 
N7 C31 H31A 122.8 . . ? 
N8 C31 H31A 122.8 . . ? 
C33 C32 N8 108.1(12) . . ? 
C33 C32 H32A 126.0 . . ? 
N8 C32 H32A 126.0 . . ? 
C32 C33 N7 109.9(11) . . ? 
C32 C33 H33A 125.0 . . ? 
N7 C33 H33A 125.0 . . ? 
N8 C34 C35 111.9(8) . . ? 
N8 C34 H34A 109.2 . . ? 
C35 C34 H34A 109.2 . . ? 
N8 C34 H34B 109.2 . . ? 
C35 C34 H34B 109.2 . . ? 
H34A C34 H34B 107.9 . . ? 
N9 C35 C34 111.3(8) . . ? 
N9 C35 C38 105.2(8) . . ? 
C34 C35 C38 109.2(8) . . ? 
N9 C35 H35A 110.4 . . ? 
C34 C35 H35A 110.4 . . ? 
C38 C35 H35A 110.4 . . ? 
C38 C36 C37 102.6(10) . . ? 
C38 C36 H36A 111.2 . . ? 
C37 C36 H36A 111.2 . . ? 
C38 C36 H36B 111.2 . . ? 
C37 C36 H36B 111.2 . . ? 
H36A C36 H36B 109.2 . . ? 
N9 C37 C36 103.8(10) . . ? 
N9 C37 H37A 111.0 . . ? 
C36 C37 H37A 111.0 . . ? 
N9 C37 H37B 111.0 . . ? 
C36 C37 H37B 111.0 . . ? 
H37A C37 H37B 109.0 . . ? 
C37 N9 C35 107.8(8) . . ? 
C37 N9 H38A 110.1 . . ? 
C35 N9 H38A 110.1 . . ? 
C37 N9 H38B 110.1 . . ? 
C35 N9 H38B 110.1 . . ? 
H38A N9 H38B 108.5 . . ? 
N10 C41 N11 114.8(9) . . ? 
N10 C41 C43 40.5(6) . . ? 
N11 C41 C43 74.3(7) . . ? 
N10 C41 H41A 122.6 . . ? 
N11 C41 H41A 122.6 . . ? 
C43 C41 H41A 163.0 . . ? 
C43 C42 N11 105.8(11) . . ? 
C43 C42 H42A 127.1 . . ? 
N11 C42 H42A 127.1 . . ? 
C42 C43 N10 112.8(13) . . ? 
C42 C43 C41 74.7(9) . . ? 
N10 C43 C41 38.1(6) . . ? 
C42 C43 H43A 123.6 . . ? 
N10 C43 H43A 123.6 . . ? 
C41 C43 H43A 161.7 . . ? 
N11 C44 C45 108.3(10) . . ? 
N11 C44 H44A 110.0 . . ? 
C45 C44 H44A 110.0 . . ? 
N11 C44 H44B 110.0 . . ? 
C45 C44 H44B 110.0 . . ? 
H44A C44 H44B 108.4 . . ? 
N12 C45 C44 117.3(13) . . ? 
N12 C45 C48 109.0(12) . . ? 
C44 C45 C48 111.3(12) . . ? 
N12 C45 H45A 106.2 . . ? 
C44 C45 H45A 106.2 . . ? 
C48 C45 H45A 106.2 . . ? 
C47 C46 N12 102.3(13) . . ? 
C47 C46 H46A 111.3 . . ? 
N12 C46 H46A 111.3 . . ? 
C47 C46 H46B 111.3 . . ? 
N12 C46 H46B 111.3 . . ? 
H46A C46 H46B 109.2 . . ? 
C46 C47 C48 112.4(14) . . ? 
C46 C47 H47A 109.1 . . ? 
C48 C47 H47A 109.1 . . ? 
C46 C47 H47B 109.1 . . ? 
C48 C47 H47B 109.1 . . ? 
H47A C47 H47B 107.9 . . ? 
C47 C48 C45 97.9(13) . . ? 
C47 C48 H48A 112.2 . . ? 
C45 C48 H48A 112.2 . . ? 
C47 C48 H48B 112.2 . . ? 
C45 C48 H48B 112.2 . . ? 
H48A C48 H48B 109.8 . . ? 
N13 C52 C51 169.9(13) . . ? 
C5 N1 C1 119.0(9) . . ? 
C5 N1 Zn2 118.7(7) . . ? 
C1 N1 Zn2 121.7(7) . . ? 
C8 N2 C9 118.2(8) . . ? 
C8 N2 Zn3 126.6(7) . . ? 
C9 N2 Zn3 115.1(6) . . ? 
C2 N3 H3A 120.0 . . ? 
C2 N3 H3B 120.0 . . ? 
H3A N3 H3B 120.0 . . ? 
C11 N4 C15 118.2(8) . . ? 
C11 N4 Zn3 121.7(6) . . ? 
C15 N4 Zn3 120.0(6) . . ? 
C18 N5 C19 117.7(12) . . ? 
C18 N5 Zn2 116.9(10) . 1_656 ? 
C19 N5 Zn2 125.1(8) . 1_656 ? 
C12 N6 H6A 120.0 . . ? 
C12 N6 H6B 120.0 . . ? 
H6A N6 H6B 120.0 . . ? 
C31 N7 C33 103.4(9) . . ? 
C31 N7 Zn2 132.0(7) . . ? 
C33 N7 Zn2 123.0(7) . . ? 
C31 N8 C32 104.1(9) . . ? 
C31 N8 C34 123.3(8) . . ? 
C32 N8 C34 132.6(10) . . ? 
C36 C38 C35 105.7(10) . . ? 
C36 C38 H9B 110.6 . . ? 
C35 C38 H9B 110.6 . . ? 
C36 C38 H9C 110.6 . . ? 
C35 C38 H9C 110.6 . . ? 
H9B C38 H9C 108.7 . . ? 
C41 N10 C43 101.4(9) . . ? 
C41 N10 Zn3 132.2(7) . . ? 
C43 N10 Zn3 126.5(8) . . ? 
C41 N11 C42 105.0(9) . . ? 
C41 N11 C44 125.7(9) . . ? 
C42 N11 C44 128.7(10) . . ? 
C45 N12 C46 104.9(12) . . ? 
C45 N12 H12A 110.8 . . ? 
C46 N12 H12A 110.8 . . ? 
C45 N12 H12B 110.8 . . ? 
C46 N12 H12B 110.8 . . ? 
H12A N12 H12B 108.8 . . ? 
C52 N13 Zn3 150.8(9) . . ? 
Zn2 O1W H1WB 110.5 . . ? 
Zn2 O1W H1WC 106.9 . . ? 
H1WB O1W H1WC 109.5 . . ? 
C52 C51 H51A 109.5 . . ? 
C52 C51 H51B 109.5 . . ? 
H51A C51 H51B 109.5 . . ? 
C52 C51 H51C 109.5 . . ? 
H51A C51 H51C 109.5 . . ? 
H51B C51 H51C 109.5 . . ? 
C62 C61 H61A 109.5 . . ? 
C62 C61 H61B 109.5 . . ? 
H61A C61 H61B 109.5 . . ? 
C62 C61 H61C 109.5 . . ? 
H61A C61 H61C 109.5 . . ? 
H61B C61 H61C 109.5 . . ? 
N61 C62 C61 172.4(18) . . ? 
 
loop_ 
 _geom_hbond_atom_site_label_D 
 _geom_hbond_atom_site_label_H 
 _geom_hbond_atom_site_label_A 
 _geom_hbond_distance_DH 
 _geom_hbond_distance_HA 
 _geom_hbond_distance_DA 
 _geom_hbond_angle_DHA 
 _geom_hbond_site_symmetry_A 
N9 H38B O26  0.90 1.96 2.803(9) 154.9 . 
N9 H38B N61  0.90 2.55 3.016(17) 112.6 . 
N3 H3A O33  0.86 2.04 2.859(12) 158.4 2_747 
N3 H3B O7  0.86 2.29 3.127(12) 164.5 1_455 
N6 H6B O19  0.86 2.40 3.084(12) 136.7 1_556 
N12 H12B O7  0.90 1.96 2.819(15) 159.2 . 
N12 H12A O34  0.90 2.04 2.927(14) 170.6 2_847 
 
_diffrn_measured_fraction_theta_max    0.942 
_diffrn_reflns_theta_full              27.50 
_diffrn_measured_fraction_theta_full   0.942 
_refine_diff_density_max    3.297 
_refine_diff_density_min   -2.474 
_refine_diff_density_rms    0.372 
